# Supplementary material for: Argasid Ticks of Palearctic Bats: Distribution, Host Selection, and Zoonotic Importance
Source: Front Vet Sci. 2021 Jun 22;8:684737. doi: 10.3389/fvets.2021.684737 (PMC8258102; doi:10.3389/fvets.2021.684737)
Supplement: Supplementary file 1 [file Table_1.XLSX]

## Sheet: Sheet1
Table S1	List of soft ticks (Argasidae) of the World, with primary hosts. Bat specialist ticks are in bold-face (taxonomy follows Mans et al. 2021).
	Subfamily	Genus	Subgenus	Species	Primary host	Accidental on bats	References
1	Argasinae	Alveonasus	Alveonasus	Alveonasus acinus Whittick, 1938	rodents		Whittick, R. J. (1938). On a new tick from British Somaliland. Parasitology, 30(3), 333-338.
2	Argasinae	Alveonasus	Alveonasus	Alveonasus buettikeri Vial & Camicas 2009	unknown		Vial, L., & Camicas, J. (2009). Description of a new soft tick species from Oman: Ornithodoros (Alveonasus) buettikeri n. sp.(Acari: Argasidae). Fauna of Arabia, 24, 135-143.
3	Argasinae	Alveonasus	Alveonasus	Alveonasus canestrinii (Birula, 1895)	mammals		Hoogstraal, H. (1985). Argasid and nuttalliellid ticks as parasites and vectors. Advances in parasitology, 24, 135-238.
4	Argasinae	Alveonasus	Alveonasus	Alveonasus delanoei Roubaud and Colas-Belcour, 1931	rodents		Durden, L. A. (2006). Taxonomy, host associations, life cycles and vectorial importance of ticks parasitizing small mammals. In Micromammals and Macroparasites (pp. 91-102). Springer, Tokyo.
5	Argasinae	Alveonasus	Alveonasus	Alveonasus eboris Theiler, 1959	rodents		Theiler, G. (1959). Ticks in the South African Zoological Survey Collection-Part XI-Ornithodoros eboris n. sp.
6	Argasinae	Alveonasus	Alveonasus	Alveonasus foleyi Parrot, 1928	rodents		Durden, L. A. (2006). Taxonomy, host associations, life cycles and vectorial importance of ticks parasitizing small mammals. In Micromammals and Macroparasites (pp. 91-102). Springer, Tokyo.
7	Argasinae	Alveonasus	Alveonasus	Alveonasus lahorensis Neumann, 1908	large mammals		Hoogstraal, H. (1985). Argasid and nuttalliellid ticks as parasites and vectors. Advances in parasitology, 24, 135-238.
8	Argasinae	Argas	Argas	Argas africolumbae Hoogstraal, Kaiser, Walker, Ledger, Converse and Rice, 1975	birds		Hoogstraal, H., Wassef, H. Y., Easton, E. R., & Dixon, J. E. (1977). Observations on the Subgenus Argas (Ixodoidea: Argasidae: Argas). 12. Argas (A.) Africolumbae: Variation, Bird Hosts, and Distribution in Kenya, Tanzania, and South and South-West Africa. Journal of medical entomology, 13(4-5), 441-445.
9	Argasinae	Argas	Argas	Argas arboreus Kaiser, Hoogstraal and Kohls, 1964	birds		Kaiser, M. N. (1966). The subgenus Persicargas (Ixodoidea, Argasidae, Argas). 3. The life cycle of A.(P.) arboreus, and a standardized rearing method for argasid ticks. Annals of the Entomological Society of America, 59(3), 496-502.
10	Argasinae	Argas	Argas	Argas assimilis Teng and Song, 1983	birds		Kuo-fan, T., & Jie-yi, S. (1983). A NEW SPECIES OF ARGAS FROM JIANGXI, CHINA (ACARINA: ARGASIDAE). Acta Zootaxonomica Sinica, (2), 12.
11	Argasinae	Argas	Argas	Argas beijingensis Teng, 1983	birds		Teng, KF (1983). Notes on Chinese ticks of the Subgenus Argas (Acarina: Argasidae: Argas). Acta Zootaxonomica Sinica, 8, 33–39.
12	Argasinae	Argas	Argas	Argas brevipes Banks, 1908	birds		Kohls, G. M., Hoogstraal, H., & Clifford, C. M. (1961). Observations on the subgenus Argas (Ixodoidea, Argasidae, Argas). 5. Study of A. brevipes Banks, 1908, from birds in Arizona and California, USA, and Baja California, Mexico. Annals of the Entomological Society of America, 54(6), 869-877.
13	Argasinae	Argas	Argas	Argas bureschi Dryenski, 1957	rodents		Durden, L. A. (2006). Taxonomy, host associations, life cycles and vectorial importance of ticks parasitizing small mammals. In Micromammals and Macroparasites (pp. 91-102). Springer, Tokyo.
14	Argasinae	Argas	Argas	Argas cooleyi Kohls and Hoogstraal, 1960	birds		Hoogstraal, H. (1985). Argasid and nuttalliellid ticks as parasites and vectors. Advances in parasitology, 24, 135-238.
15	Argasinae	Argas	Argas	Argas cucumerinus Neumann, 1901	birds		Need, J. T., Dale, W. E., Keirans, J. E., & Dasch, G. A. (1991). Annotated list of ticks (Acari: Ixodidae, Argasidae) reported in Peru: distribution, hosts, and bibliography. Journal of Medical Entomology, 28(5), 590-597.
16	Argasinae	Argas	Argas	Argas dalei Clifford, Keirans, Hoogstraal and Corwin, 1976	birds		Need, J. T., Dale, W. E., Keirans, J. E., & Dasch, G. A. (1991). Annotated list of ticks (Acari: Ixodidae, Argasidae) reported in Peru: distribution, hosts, and bibliography. Journal of Medical Entomology, 28(5), 590-597.
17	Argasinae	Argas	Argas	Argas delicatus Neumann, 1910	birds		Hoogstraal, H. (1957). Bat Ticks of the genus Argas (Ixodoidea, Argasidae) 2. Secretargas new subgenus and A. transgariepinus White, 1846, its adult and immature stages; with a definition of the subgenus Argas. Annals of the Entomological Society of America, 50(6), 544-549.
18	Argasinae	Argas	Argas	Argas dulus Keirans, Clifford and Capriles, 1971	birds		Hoogstraal, H. (1985). Argasid and nuttalliellid ticks as parasites and vectors. Advances in parasitology, 24, 135-238.
19	Argasinae	Argas	Argas	Argas falco Kaiser and Hoogstraal, 1974	birds		Hoogstraal, H. (1985). Argasid and nuttalliellid ticks as parasites and vectors. Advances in parasitology, 24, 135-238.
20	Argasinae	Argas	Argas	Argas hermanni Audouin, 1826	birds		Hoogstraal, H. (1985). Argasid and nuttalliellid ticks as parasites and vectors. Advances in parasitology, 24, 135-238.
21	Argasinae	Argas	Argas	Argas himalayensis Hoogstraal and Kaiser, 1973	birds		Hoogstraal, H. (1985). Argasid and nuttalliellid ticks as parasites and vectors. Advances in parasitology, 24, 135-238.
22	Argasinae	Argas	Argas	Argas japonicus Yamaguti, Clifford and Tipton, 1968	birds		Yamaguti, N., Clifford, C. M., & Tipton, V. J. (1968). Argas (Argas) japonicus, new species, associated with swallows in Japan and Korea (Ixodoidea, Argasidae). Journal of medical entomology, 5(4), 453-459.
23	Argasinae	Argas	Argas	Argas lagenoplastis Froggatt, 1906	birds		Hoogstraal, H., Kaiser, M. N., & Kohls, G. M. (1968). The subgenus persicargas (ixodoidea, argasidae, argas). 4. Argas (P.) robertsi, new species, a parasite of Australian fowl, and keys to Australian argasid species. Annals of the Entomological Society of America, 61(2), 535-539.
24	Argasinae	Argas	Argas	Argas latus Filippova, 1961	birds		Kraiss, A., & Gothe, R. (1982). The life cycle of Argas (Argas) africolumbae under constant abiotic and biotic conditions. Veterinary parasitology, 11(4), 365-373.
25	Argasinae	Argas	Argas	Argas lowryae Kaiser and Hoogstraal, 1975	birds		Kaiser, M. N., & Hoogstraal, H. (1975). Observations on the Subgenus Argas (Ixodoidea: Argasidae: Argas), a.(a.) lowryae. New Species, Parasitizing Cave-dwelling Kestrels in the Nullarbor Region of Western Australia. Annals of the Entomological Society of America, 68(3), 585-590.
26	Argasinae	Argas	Argas	Argas macrostigmatus Filippova, 1961	birds		Hoogstraal, H. (1985). Argasid and nuttalliellid ticks as parasites and vectors. Advances in parasitology, 24, 135-238.
27	Argasinae	Argas	Argas	Argas magnus Neumann, 1896	birds		Need, J. T., Dale, W. E., Keirans, J. E., & Dasch, G. A. (1991). Annotated list of ticks (Acari: Ixodidae, Argasidae) reported in Peru: distribution, hosts, and bibliography. Journal of Medical Entomology, 28(5), 590-597.
28	Argasinae	Argas	Argas	Argas monachus Keirans, Radovsky and Clifford, 1973	birds		Hoogstraal, H. (1985). Argasid and nuttalliellid ticks as parasites and vectors. Advances in parasitology, 24, 135-238.
29	Argasinae	Argas	Argas	Argas monolakensis Schwan, Corwin and Brown, 1992	birds		Schwan, T. G., Corwin, M. D., & Brown, S. J. (1992). Argas (Argas) monolakensis, new species (Acari: Ixodoidea: Argasidae), a parasite of California gulls on islands in Mono Lake, California: description, biology, and life cycle. Journal of medical entomology, 29(1), 78-97.
30	Argasinae	Argas	Argas	Argas moreli Keirans, Hoogstraal and Clifford, 1979	birds		Need, J. T., Dale, W. E., Keirans, J. E., & Dasch, G. A. (1991). Annotated list of ticks (Acari: Ixodidae, Argasidae) reported in Peru: distribution, hosts, and bibliography. Journal of Medical Entomology, 28(5), 590-597.
31	Argasinae	Argas	Argas	Argas neghmei Kohls and Hoogstraal, 1961	birds		Need, J. T., Dale, W. E., Keirans, J. E., & Dasch, G. A. (1991). Annotated list of ticks (Acari: Ixodidae, Argasidae) reported in Peru: distribution, hosts, and bibliography. Journal of Medical Entomology, 28(5), 590-597.
32	Argasinae	Argas	Argas	Argas polonicus Siuda, Hoogstraal, Clifford and Wassef, 1979	birds		Hoogstraal, H. (1985). Argasid and nuttalliellid ticks as parasites and vectors. Advances in parasitology, 24, 135-238.
33	Argasinae	Argas	Argas	Argas reflexus (Fabricius, 1794).	birds		Hoogstraal, H. (1985). Argasid and nuttalliellid ticks as parasites and vectors. Advances in parasitology, 24, 135-238.
34	Argasinae	Argas	Argas	Argas tridentatus Filippova, 1961	birds		Kaiser, M. N., Hoogstraal, H., & Kohls, G. M. (1964). The Subgenus Persicargas New Subgenus (Ixodoidea, Argasidae, Argas). 1. A.(P.) arboreus, New Species, an Egyptian Persicus-like Parasite of Wild Birds, with a Redefinition of the Subgenus Argas. Annals of the Entomological Society of America, 57(1), 60-69.
35	Argasinae	Argas	Argas	Argas vulgaris Filippova, 1961	birds		Hoogstraal, H. (1985). Argasid and nuttalliellid ticks as parasites and vectors. Advances in parasitology, 24, 135-238.
36	Argasinae	Navis	Navis	Navis striatus (Bedford, 1932)	birds		Bedford, G. A. H. (1932). Description of Argas striatus, a new species of tick. 18th Report of the Director of Veterinary Services and Animal Industry, Union of South Africa, 18, 221-222.
37	Argasinae	Ogadenus	Ogadenus	Ogadenus brumpti Neumann, 1907	large mammals		Hoogstraal, H. (1985). Argasid and nuttalliellid ticks as parasites and vectors. Advances in parasitology, 24, 135-238.
38	Argasinae	Persicargas	Persicargas	Argas abdussalami Hoogstraal and McCarthy, 1965	birds		Hoogstraal, Harry, and Vincent C. McCarthy. "The subgenus Persicargas (Ixodoidea, Argasidae, Argas). 2. A.(P.) abdussalami, new species, associated with wild birds on trees and buildings near Lahore, Pakistan." Annals of the Entomological Society of America 58.5 (1965): 756-762.
39	Argasinae	Persicargas	Persicargas	Argas beklemischevi Pospelova-Shtrom, Vasil´yeva and Semashko, 1963	birds		Pospelova-Shtrom, M. V., Vasil'eva, I. S., & Semashko, L. L. (1963). A new species of argasid tick (subfamily Argasinae, family Argasidae)--Argas beklemischevi n. sp. Meditsinskaia parazitologiia i parazitarnye bolezni, 32, 61.
40	Argasinae	Persicargas	Persicargas	Argas giganteus Kohls and Clifford, 1968	birds		Hoogstraal, H. (1985). Argasid and nuttalliellid ticks as parasites and vectors. Advances in parasitology, 24, 135-238.
41	Argasinae	Persicargas	Persicargas	Argas gilcolladoi Estrada-Peña, Lucientes and Sánchez, 1987	birds		Estrada-Peña, A., Lucientes, J., & Sánchez, C. (1987). Argas (Persicargas) gilcolladoi n. sp.(Acarina: Argasidae): a parasite of the griffon vulture, Gyps fulvus, in Spain. The Journal of parasitology, 824-828.
42	Argasinae	Persicargas	Persicargas	Argas keiransi Estrada-Peña, Venzal and González-Acuña, 2003	birds		Estrada-Peña, A., Venzal, J. M., González-Acuña, D., & Guglielmone, A. A. (2003). Argas (Persicargas) keiransi n. sp.(Acari: Argasidae), a parasite of the Chimango, Milvago c. chimango (Aves: Falconiformes) in Chile. Journal of Medical Entomology, 40(6), 766-769.
43	Argasinae	Persicargas	Persicargas	Argas miniatus Koch, 1844	birds		Muñoz-Leal, S., Venzal, J. M., Nava, S., Reyes, M., Martins, T. F., Leite, R. C., ... & González-Acuña, D. (2018). The geographic distribution of Argas (Persicargas) miniatus and Argas (Persicargas) persicus (Acari: Argasidae) in America, with morphological and molecular diagnoses from Brazil, Chile and Cuba. Ticks and Tick-borne Diseases, 9(1), 44-56.
44	Argasinae	Persicargas	Persicargas	Argas nullarborensis Hoogstraal and Kaiser, 1973	birds		Hoogstraal, H., & Kaiser, M. N. (1973). The Subgenus Persicargas (Ixodoidea: Argasidae: Argas). 18. A.(P.) nullarborensis, New Species, from Western Australia. Annals of the Entomological Society of America, 66(6), 1296-1298.
45	Argasinae	Persicargas	Persicargas	Argas persicus (Oken, 1818)	birds		Hoogstraal, H. (1985). Argasid and nuttalliellid ticks as parasites and vectors. Advances in parasitology, 24, 135-238.
46	Argasinae	Persicargas	Persicargas	Argas radiatus Railliet, 1893	birds		Hoogstraal, H. (1985). Argasid and nuttalliellid ticks as parasites and vectors. Advances in parasitology, 24, 135-238.
47	Argasinae	Persicargas	Persicargas	Argas ricei Hoogstraal, Kaiser, Clifford and Keirans, 1975	birds		Hoogstraal, H., Kaiser, M. N., Clifford, C. M., & Keirans, J. E. (1975). The subgenus Persicargas (Ixodoidea: Argasidae: Argas). A.(P.) ricei, new species, a parasite of vultures in Texas. Annals of the Entomological Society of America, 68(5), 873-881.
48	Argasinae	Persicargas	Persicargas	Argas robertsi Hoogstraal, Kaiser and Kohls, 1968	birds		Hoogstraal, H., Kaiser, M. N., & Kohls, G. M. (1968). The subgenus persicargas (ixodoidea, argasidae, argas). 4. Argas (P.) robertsi, new species, a parasite of Australian fowl, and keys to Australian argasid species. Annals of the Entomological Society of America, 61(2), 535-539.
49	Argasinae	Persicargas	Persicargas	Argas sanchezi Dugès, 1887	birds		Hoogstraal, H. (1985). Argasid and nuttalliellid ticks as parasites and vectors. Advances in parasitology, 24, 135-238.
50	Argasinae	Persicargas	Persicargas	Argas streptopelia Kaiser, Hoogstraal and Horner, 1970	birds		Hoogstraal, H. (1985). Argasid and nuttalliellid ticks as parasites and vectors. Advances in parasitology, 24, 135-238.
51	Argasinae	Persicargas	Persicargas	Argas theilerae Hoogstraal and Kaiser, 1970	birds		Hoogstraal, H., & Kaiser, M. N. (1970). The Subgenus Persicargas (Ixodoidea, Argasidae, Argas). 8. A.(P.) theilerae, New Species, a Parasite of the White-Backed Vulture in South Africa. Annals of the Entomological Society of America, 63(1), 205-210.
52	Argasinae	Persicargas	Persicargas	Argas walkerae Kaiser and Hoogstraal, 1969	birds		Hoogstraal, H. (1985). Argasid and nuttalliellid ticks as parasites and vectors. Advances in parasitology, 24, 135-238.
53	Argasinae	Persicargas	Persicargas	Argas zumpti Hoogstraal, Kaiser and Kohls, 1968	birds		Hoogstraal, H. (1985). Argasid and nuttalliellid ticks as parasites and vectors. Advances in parasitology, 24, 135-238.
54	Argasinae	Proknekalia	Proknekalia	Proknekalia peringueyi (Bedford and Hewitt, 1925)	birds		Hoogstraal, H. (1985). Argasid and nuttalliellid ticks as parasites and vectors. Advances in parasitology, 24, 135-238.
55	Argasinae	Proknekalia	Proknekalia	Proknekalia peusi (Schulze, 1943)	birds		Hoogstraal, H. (1985). Argasid and nuttalliellid ticks as parasites and vectors. Advances in parasitology, 24, 135-238.
56	Argasinae	Proknekalia	Proknekalia	Proknekalia vansomereni Keirans, Hoogstraal and Clifford, 1977	birds		Keirans, J. E., Hoogstraal, H., & Clifford, C. M. (1977). Ornithodoros (Proknekalia) vansomereni, new subgenus and new species (Acarina: Ixodoidea: Argasidae), a swallow nest parasite in Kenya. Annals of the Entomological Society of America, 70(2), 221-228.
57	Argasinae	Secretargas	Secretargas	Secretargas echinops Hoogstraal, Uilenberg and Blanc, 1967	Madagascar Hedgehog		Hoogstraal, H. (1985). Argasid and nuttalliellid ticks as parasites and vectors. Advances in parasitology, 24, 135-238.
58	Argasinae	Secretargas	Secretargas	Secretargas hoogstraali (Morel and Vassiliades, 1965)	lizards		Hoogstraal, H. (1985). Argasid and nuttalliellid ticks as parasites and vectors. Advances in parasitology, 24, 135-238.
59	Argasinae	Secretargas	Secretargas	Secretargas transgariepinus (White, 1846)	bats		Hoogstraal, H. (1957). Bat Ticks of the genus Argas (Ixodoidea, Argasidae) 2. Secretargas new subgenus and A. transgariepinus White, 1846, its adult and immature stages; with a definition of the subgenus Argas. Annals of the Entomological Society of America, 50(6), 544-549.
60	Ornithodorinae	Alectorobius	Alectorobius	Alectorobius cerradoensis (Muñoz-Leal, Martins & Labruna 2020)	rodents		Muñoz-Leal, S., Martins, M. M., Nava, S., Landulfo, G. A., Simons, S. M., Rodrigues, V. S., ... & Labruna, M. B. (2020). Ornithodoros cerradoensis n. sp.(Acari: Argasidae), a member of the Ornithodoros talaje (Guérin-Méneville, 1849) group, parasite of rodents in the Brazilian Savannah. Ticks and Tick-borne Diseases, 11(5), 101497.
61	Ornithodorinae	Alectorobius	Alectorobius	Alectorobius amblus Chamberlin, 1920	birds		Need, J. T., Dale, W. E., Keirans, J. E., & Dasch, G. A. (1991). Annotated list of ticks (Acari: Ixodidae, Argasidae) reported in Peru: distribution, hosts, and bibliography. Journal of Medical Entomology, 28(5), 590-597.
62	Ornithodorinae	Alectorobius	Alectorobius	Alectorobius antiquus Poinar, 1995	rodents		Poinar, G. O. (1995). First fossil soft ticks, Ornithodoros antiquus n. sp.(Acari: Argasidae) in Dominican amber with evidence of their mammalian host. Experientia, 51(4), 384-387.
63	Ornithodorinae	Alectorobius	Alectorobius	Alectorobius aragaoi Fonseca, 1960	rodents		Durden, L. A. (2006). Taxonomy, host associations, life cycles and vectorial importance of ticks parasitizing small mammals. In Micromammals and Macroparasites (pp. 91-102). Springer, Tokyo.
64	Ornithodorinae	Alectorobius	Alectorobius	Alectorobius atacamensis Muñoz-Leal, Venzal & González-Acuña 2016	lizards		Muñoz-Leal, S., Venzal, J. M., González-Acuña, D., Nava, S., Lopes, M. G., Martins, T. F., ... & Labruna, M. B. (2016). A new species of Ornithodoros (Acari: Argasidae) from desert areas of northern Chile. Ticks and tick-borne diseases, 7(5), 901-910.
65	Ornithodorinae	Alectorobius	Alectorobius	Alectorobius azteci Matheson, 1935	bats		Taylor, S., Durden, L. A., Foley, E. H., & Reeves, W. K. (2016). The bat tick Carios azteci (Acari: Argasidae) from Belize, with an endosymbiotic Coxiellaceae (No. AFRL-SA-WP-JA-2015-0066). USAFSAM/FHT Wright-Patterson AFB United States.
66	Ornithodorinae	Alectorobius	Alectorobius	Alectorobius brodyi Matheson, 1935	bats		Guzmán-Cornejo, C., García-Prieto, L., Rebollo-Hernández, A., Venzal, J. M., Nava, S., & Sánchez-Montes, S. (2017). Molecular evidence and additional morphological characters to distinguish Ornithodoros brodyi and Ornithodoros yumatensis (Ixodida: Argasidae) in their different developmental stages. Acta Parasitologica, 62(2), 432-448.
67	Ornithodorinae	Alectorobius	Alectorobius	Alectorobius capensis Neumann, 1901	birds		Hoogstraal, H. (1985). Argasid and nuttalliellid ticks as parasites and vectors. Advances in parasitology, 24, 135-238.
68	Ornithodorinae	Alectorobius	Alectorobius	Alectorobius casebeeri Jones and Clifford, 1972	rodents		Durden, L. A. (2006). Taxonomy, host associations, life cycles and vectorial importance of ticks parasitizing small mammals. In Micromammals and Macroparasites (pp. 91-102). Springer, Tokyo.
69	Ornithodorinae	Alectorobius	Alectorobius	Alectorobius cavernicolous Dantas-Torres, Venzal & Labruna, 2012	bats		Dantas-Torres, F., Venzal, J.M., Bernardi, L.F.O., Ferreira, R.L., Onofrio, V.C., Marcili, A., Bermúdez, S.E., Ribeiro, A.F., Barros-Battesti, D.M. & Labruna, M.B. (2012) Description of a new species of bat-associated argasid tick (Acari: Argasidae) from Brazil. Journal of Parasitology, 98, 36–45.
70	Ornithodorinae	Alectorobius	Alectorobius	Alectorobius cheikhi Vermeil, Marjolet and Vermeil, 1997	birds		Vermeil, C., Marjolet, M., & Vermeil, F. (1997). Ornithodoros (Alectorobius) cheikhi n. sp.(Acarina, Ixodoidea, Argasidae, groupe Ornithodoros (Alectorobius) capensis); Tique parasite de sternes au banc d'Arguin-Mauritanie. Bulletin de la Société des sciences naturelles de l'Ouest de la France (1983), 19(2), 66-76.
71	Ornithodorinae	Alectorobius	Alectorobius	Alectorobius chironectes Jones and Clifford, 1972	rodents		Durden, L. A. (2006). Taxonomy, host associations, life cycles and vectorial importance of ticks parasitizing small mammals. In Micromammals and Macroparasites (pp. 91-102). Springer, Tokyo.
72	Ornithodorinae	Alectorobius	Alectorobius	Alectorobius clarki Jones and Clifford, 1972	bats		Venzal, J. M., González, E. M., Capellino, D., Peña, A. E., & Guglielmone, A. A. (2003). First record of Amblyomma triste Koch, 1844 (Acari: Ixodidae) and new records of Ornithodoros mimon Kohls, Clifford & Jones, 1969 (Acari: Argasidae) from neotropical bats. Systematic and Applied Acarology, 8(1), 93-96.
73	Ornithodorinae	Alectorobius	Alectorobius	Alectorobius collocaliae Hoogstraal, Kadarsan, Kaiser and Van Peenen, 1974	birds		Hoogstraal, H. (1985). Argasid and nuttalliellid ticks as parasites and vectors. Advances in parasitology, 24, 135-238.
74	Ornithodorinae	Alectorobius	Alectorobius	Alectorobius concanensis Cooley and Kohls, 1941	birds	yes	Hoogstraal, H. (1985). Argasid and nuttalliellid ticks as parasites and vectors. Advances in parasitology, 24, 135-238.
75	Ornithodorinae	Alectorobius	Alectorobius	Alectorobius coniceps (Canestrini, 1890)	birds	yes	Hoogstraal, H., Clifford, C. M., & Keirans, J. E. (1979). The Ornithodoros (Alectorobius) capensis group (Acarina: Ixodoidea: Argasidae) of the palearctic and oriental regions. O.(A.) coniceps identity, bird and mammal hosts, virus infections, and distribution in Europe, Africa, and Asia. The Journal of parasitology, 395-407.
76	Ornithodorinae	Alectorobius	Alectorobius	Alectorobius cyclurae de la Cruz, 1984	reptiles		de la Cruz, J. (1984). Nueva especie de garrapata del género Ornithodoros (Acarina, Ixodoidea, Argasidae), parásita nasal de la iguana Cyclura nubila (Sauria, Iguanidae) de Cuba.
77	Ornithodorinae	Alectorobius	Alectorobius	Alectorobius darwini Kohls, Clifford and Hoogstraal, 1969	reptiles		Hoogstraal, H. (1985). Argasid and nuttalliellid ticks as parasites and vectors. Advances in parasitology, 24, 135-238.
78	Ornithodorinae	Alectorobius	Alectorobius	Alectorobius denmarki Kohls, Sonenshine and Clifford, 1965	birds		Hoogstraal, H. (1985). Argasid and nuttalliellid ticks as parasites and vectors. Advances in parasitology, 24, 135-238.
79	Ornithodorinae	Alectorobius	Alectorobius	Alectorobius dugesi Mazzotti, 1943	rodents		Venzal, J. M., Estrada-Peña, A., Mangold, A. J., González-Acuña, D., & Guglielmone, A. A. (2008). The Ornithodoros (Alectorobius) talaje species group (Acari: Ixodida: Argasidae): description of Ornithodoros (Alectorobius) rioplatensis n. sp. from southern South America. Journal of Medical Entomology, 45(5), 832-840.
80	Ornithodorinae	Alectorobius	Alectorobius	Alectorobius dusbabeki Černý, 1967	bats		Cerny, V. (1967). Two new species of argasid ticks (Ixodoidea, Argasidae) from Cuba. Folia Parasitologica, 14(2), 141-148.
81	Ornithodorinae	Alectorobius	Alectorobius	Alectorobius dyeri Cooley and Kohls, 1940	bats		Guzmán-Cornejo, C., García-Prieto, L., Nava, S., Venzal, J. M., Sánchez-Montes, S., & Montiel-Parra, G. (2016). Redescription of Ornithodoros dyeri (Ixodida: Argasidae) based on morphologic and molecular data. Ticks and tick-borne diseases, 7(5), 834-841.
82	Ornithodorinae	Alectorobius	Alectorobius	Alectorobius echimys Kohls, Clifford and Jones, 1969	rodents		Durden, L. A. (2006). Taxonomy, host associations, life cycles and vectorial importance of ticks parasitizing small mammals. In Micromammals and Macroparasites (pp. 91-102). Springer, Tokyo.
83	Ornithodorinae	Alectorobius	Alectorobius	Alectorobius elongatus Kohls, Sonenshine and Clifford, 1965	reptiles		Kohls, G. M., Sonenshine, D. E., & Clifford, C. M. (1965). The systematics of the subfamily Ornithodorinae (Acarina: Argasidae). II. Identification of the larvae of the Western Hemisphere and descriptions of three new species. Annals of the Entomological Society of America, 58(3), 331-364.
84	Ornithodorinae	Alectorobius	Alectorobius	Alectorobius eptesicus Kohls, Clifford and Jones, 1969	bats		Kohls, G.M., Clifford, C.M. & Jones, E.K. (1969) The systematics of the subfamily Ornithodorinae (Acarina: Argasidae). IV. Eight new species of Ornithodoros from the Western Hemisphere. Annals of the Entomological Society of America, 62, 1035–1043.
85	Ornithodorinae	Alectorobius	Alectorobius	Alectorobius faccinii Barros-Battesti, Landulfo & Luz 2015	amphibians		Barros-Battesti, D. M., Landulfo, G. A., Luz, H. R., Marcili, A., Onofrio, V. C., & Famadas, K. M. (2015). Ornithodoros faccinii n. sp.(Acari: Ixodida: Argasidae) parasitizing the frog Thoropa miliaris (Amphibia: Anura: cycloramphidae) in Brazil. Parasites & vectors, 8(1), 268.
86	Ornithodorinae	Alectorobius	Alectorobius	Alectorobius fonsecai (Labruna and Venzal, 2009) (n. syn.)	bats		Labruna, M. B., & Venzal, J. M. (2009). Carios fonsecai sp. nov.(Acari, Argasidae), a bat tick from the central-western region of Brazil. Acta Parasitologica, 54(4), 355-363.
87	Ornithodorinae	Alectorobius	Alectorobius	Alectorobius galapagensis Kohls, Clifford and Hoogstraal, 1969	reptiles		Hoogstraal, H. (1985). Argasid and nuttalliellid ticks as parasites and vectors. Advances in parasitology, 24, 135-238.
88	Ornithodorinae	Alectorobius	Alectorobius	Alectorobius guaporensis Nava, Venzal & Labruna 2013	rodents	yes	Nava, S., Venzal, J. M., Terassini, F. A., Mangold, A. J., Camargo, L. M., Casas, G., & Labruna, M. B. (2013). Ornithodoros guaporensis (Acari, Ixodida: Argasidae), a new tick species from the Guaporé River Basin in the Bolivian Amazon. Zootaxa, 3666(4), 579-590.
89	Ornithodorinae	Alectorobius	Alectorobius	Alectorobius hasei (Schulze, 1935)	bats		Muñoz-Leal, S., Eriksson, A., Santos, C. F., Fischer, E., de Almeida, J. C., Luz, H. R., & Labruna, M. B. (2016). Ticks infesting bats (Mammalia: Chiroptera) in the Brazilian Pantanal. Experimental and Applied Acarology, 69(1), 73-85.
90	Ornithodorinae	Alectorobius	Alectorobius	Alectorobius jerseyi (Klompen and Grimaldi, 2001)	unknown		Klompen, H., & Grimaldi, D. (2001). First Mesozoic record of a parasitiform mite: a larval argasid tick in Cretaceous amber (Acari: Ixodida: Argasidae). Annals of the Entomological Society of America, 94(1), 10-15.
91	Ornithodorinae	Alectorobius	Alectorobius	Alectorobius jul Schulze, 1940	bats		Schulze, P. (1940) Einue neue Ornithodoros-Art (Ixod. Argas) aus Brasilien. Zoologische Anzeiger, 134, 93–104.
92	Ornithodorinae	Alectorobius	Alectorobius	Alectorobius kelleyi Cooley and Kohls, 1941	bats		Sonenshine, D. E., & Anastos, G. (1960). Observations on the life history of the bat tick Ornithodoros kelleyi (Acarina: Argasidae). The journal of parasitology, 46(4), 449-454.
93	Ornithodorinae	Alectorobius	Alectorobius	Alectorobius knoxjonesi Jones and Clifford, 1972	bats		Venzal, J. M., González, E. M., Capellino, D., Peña, A. E., & Guglielmone, A. A. (2003). First record of Amblyomma triste Koch, 1844 (Acari: Ixodidae) and new records of Ornithodoros mimon Kohls, Clifford & Jones, 1969 (Acari: Argasidae) from neotropical bats. Systematic and Applied Acarology, 8(1), 93-96.
94	Ornithodorinae	Alectorobius	Alectorobius	Alectorobius kohlsi Guglielmone and Keirans, 2002	bats		Guglielmone, A. A. (2002). Ornithodoros kohlsi Guglielmone and Keirans (Acari: Ixodida: Argasidae), a new name for Ornithodoros boliviensis Kohls and Clifford 1964. Proceedings of the Entomological Society of Washington. Note, 104(3).
95	Ornithodorinae	Alectorobius	Alectorobius	Alectorobius lahillei Venzal, González-Acuña and Nava 2015	lizards		Venzal, J. M., González-Acuña, D., Muñoz-Leal, S., Mangold, A. J., & Nava, S. (2015). Two new species of Ornithodoros (Ixodida; argasidae) from the southern cone of South America. Experimental and Applied Acarology, 66(1), 127-139.
96	Ornithodorinae	Alectorobius	Alectorobius	Alectorobius maritimus Vermeil and Marguet, 1967	birds		Hoogstraal, H. (1985). Argasid and nuttalliellid ticks as parasites and vectors. Advances in parasitology, 24, 135-238.
97	Ornithodorinae	Alectorobius	Alectorobius	Alectorobius marmosae Jones and Clifford, 1972	rodents		Durden, L. A. (2006). Taxonomy, host associations, life cycles and vectorial importance of ticks parasitizing small mammals. In Micromammals and Macroparasites (pp. 91-102). Springer, Tokyo.
98	Ornithodorinae	Alectorobius	Alectorobius	Alectorobius microlophi Venzal, Nava and González-Acuña	reptiles		Venzal, J. M., Nava, S., González-Acuña, D., Mangold, A. J., Muñoz-Leal, S., Lado, P., & Guglielmone, A. A. (2013). A new species of Ornithodoros (Acari: Argasidae), parasite of Microlophus spp.(Reptilia: Tropiduridae) from northern Chile. Ticks and tick-borne diseases, 4(1-2), 128-132.
99	Ornithodorinae	Alectorobius	Alectorobius	Alectorobius mimon Kohls, Clifford and Jones, 1969	rodents, birds, reptiles	yes	Kohls, G.M., Clifford, C.M. & Jones, E.K. (1969) The systematics of the subfamily Ornithodorinae (Acarina: Argasidae). IV. Eight new species of Ornithodoros from the Western Hemisphere. Annals of the Entomological Society of America, 62, 1035–1043.
100	Ornithodorinae	Alectorobius	Alectorobius	Alectorobius montensis Venzal, Mangold and Nava 2019	amphibians		Venzal, J. M., Castillo, G. N., Gonzalez-Rivas, C. J., Mangold, A. J., & Nava, S. (2019). Description of Ornithodoros montensis n. sp.(Acari, Ixodida: Argasidae), a parasite of the toad Rhinella arenarum (Amphibia, Anura: Bufonidae) in the Monte Desert of Argentina. Experimental and Applied Acarology, 78(1), 133-147.
101	Ornithodorinae	Alectorobius	Alectorobius	Alectorobius muesebecki Hoogstraal, 1969	birds		Hoogstraal, H. (1985). Argasid and nuttalliellid ticks as parasites and vectors. Advances in parasitology, 24, 135-238.
102	Ornithodorinae	Alectorobius	Alectorobius	Alectorobius natalinus Černý and Dusbábek, 1967	bats		Cerny, V., & Dusbábek, F. (1967). The argasid ticks (Ixodoidea) of Cuban bats. Fol. Parasitol, 14(2), 161-170.
103	Ornithodorinae	Alectorobius	Alectorobius	Alectorobius octodontus Muñoz-Leal, González-Acuña & Venzal 2020	rodents		Muñoz-Leal, S., Venzal, J. M., Nava, S., Marcili, A., González-Acuña, D., Martins, T. F., & Labruna, M. B. (2020). Description of a new soft tick species (Acari: Argasidae: Ornithodoros) parasite of Octodon degus (Rodentia: Octodontidae) in northern Chile. Ticks and Tick-borne Diseases, 101385.
104	Ornithodorinae	Alectorobius	Alectorobius	Alectorobius peropteryx Kohls, Clifford and Jones, 1969	bats		Kohls, G.M., Clifford, C.M. & Jones, E.K. (1969) The systematics of the subfamily Ornithodorinae (Acarina: Argasidae). IV. Eight new species of Ornithodoros from the Western Hemisphere. Annals of the Entomological Society of America, 62, 1035–1043.
105	Ornithodorinae	Alectorobius	Alectorobius	Alectorobius peruvianus Kohls, Clifford and Jones, 1969	bats		Kohls, G.M., Clifford, C.M. & Jones, E.K. (1969) The systematics of the subfamily Ornithodorinae (Acarina: Argasidae). IV. Eight new species of Ornithodoros from the Western Hemisphere. Annals of the Entomological Society of America, 62, 1035–1043.
106	Ornithodorinae	Alectorobius	Alectorobius	Alectorobius puertoricensis Fox, 1947	rodents, reptiles	yes	Jones, E. K., Keirans, C. C. J., & Kohls, G. M. (1972). The ticks of Venezuela (Acarina: Ixodoidea) whit a key to the species of Amblyomma in the western hemisphere. Brigham Young University. Science Bulletin Biol. Sers, 17, 40.
107	Ornithodorinae	Alectorobius	Alectorobius	Alectorobius quilinensis Venzal, Nava et Mangold 2012	rodents		Venzal, J. M., Nava, S., Mangold, A. J., Mastropaolo, M., Casás, G., & Guglielmone, A. A. (2012). Ornithodoros quilinensis sp. nov.(Acari, Argasidae), a new tick species from the Chacoan region in Argentina. Acta parasitologica, 57(3), 329-336.
108	Ornithodorinae	Alectorobius	Alectorobius	Alectorobius rietcorreai Labruna, Nava & Venzal 2016	cavy, reptiles	yes	Labruna, M. B., Nava, S., Marcili, A., Barbieri, A. R., Nunes, P. H., Horta, M. C., & Venzal, J. M. (2016). A new argasid tick species (Acari: Argasidae) associated with the rock cavy, Kerodon rupestris Wied-Neuwied (Rodentia: Caviidae), in a semiarid region of Brazil. Parasites & vectors, 9(1), 511.
109	Ornithodorinae	Alectorobius	Alectorobius	Alectorobius rioplatensis Venzal, Estrada-Peña and Mangold, 2008	rodents		Venzal, J. M., Estrada-Peña, A., Mangold, A. J., González-Acuña, D., & Guglielmone, A. A. (2008). The Ornithodoros (Alectorobius) talaje species group (Acari: Ixodida: Argasidae): description of Ornithodoros (Alectorobius) rioplatensis n. sp. from southern South America. Journal of Medical Entomology, 45(5), 832-840.
110	Ornithodorinae	Alectorobius	Alectorobius	Alectorobius rondoniensis (Labruna, Terassini, Camargo, Brandão, Ribeiro and Estrada-Peña, 2008)	bats		Labruna, M. B., Terassini, F. A., Camargo, L. M. A., Brandão, P. E., Ribeiro, A. F., & Estrada-Peña, A. (2008). New reports of Antricola guglielmonei and Antricola delacruzi in Brazil, and a description of a new argasid species (Acari). Journal of Parasitology, 94(4), 788-792.
111	Ornithodorinae	Alectorobius	Alectorobius	Alectorobius rossi Kohls, Sonenshine and Clifford, 1965	bats		Kohls, G. M., Sonenshine, D. E., & Clifford, C. M. (1965). The systematics of the subfamily Ornithodorinae (Acarina: Argasidae). II. Identification of the larvae of the Western Hemisphere and descriptions of three new species. Annals of the Entomological Society of America, 58(3), 331-364.
112	Ornithodorinae	Alectorobius	Alectorobius	Alectorobius rudis Karsch, 1880	rodents		Durden, L. A. (2006). Taxonomy, host associations, life cycles and vectorial importance of ticks parasitizing small mammals. In Micromammals and Macroparasites (pp. 91-102). Springer, Tokyo.
113	Ornithodorinae	Alectorobius	Alectorobius	Alectorobius saraivai Muñoz-Leal & Labruna 2017	amphibians		Muñoz-Leal, S., Toledo, L. F., Venzal, J. M., Marcili, A., Martins, T. F., Acosta, I. C., ... & Labruna, M. B. (2017). Description of a new soft tick species (Acari: Argasidae: Ornithodoros) associated with stream-breeding frogs (Anura: Cycloramphidae: Cycloramphus) in Brazil. Ticks and tick-borne diseases, 8(5), 682-692.
114	Ornithodorinae	Alectorobius	Alectorobius	Alectorobius sawaii Kitaoka and Suzuki, 1973	birds		Hoogstraal, H. (1985). Argasid and nuttalliellid ticks as parasites and vectors. Advances in parasitology, 24, 135-238.
115	Ornithodorinae	Alectorobius	Alectorobius	Alectorobius setosus Kohls, Clifford and Jones, 1969	bats		Kohls, G.M., Clifford, C.M. & Jones, E.K. (1969) The systematics of the subfamily Ornithodorinae (Acarina: Argasidae). IV. Eight new species of Ornithodoros from the Western Hemisphere. Annals of the Entomological Society of America, 62, 1035–1043.
116	Ornithodorinae	Alectorobius	Alectorobius	Alectorobius spheniscus Hoogstraal, Wassef, Hays and Keirans, 1985	birds		Need, J. T., Dale, W. E., Keirans, J. E., & Dasch, G. A. (1991). Annotated list of ticks (Acari: Ixodidae, Argasidae) reported in Peru: distribution, hosts, and bibliography. Journal of Medical Entomology, 28(5), 590-597.
117	Ornithodorinae	Alectorobius	Alectorobius	Alectorobius stageri Cooley and Kohls, 1941	bats		Cooley, R. A., & Kohls, G. M. (1941). Three new species of Ornithodoros (Acarina: ixodoidea). Public Health Reports (1896-1970), 587-594.
118	Ornithodorinae	Alectorobius	Alectorobius	Alectorobius tadaridae Černý and Dusbábek, 1967	bats		Cerny, V., & Dusbábek, F. (1967). The argasid ticks (Ixodoidea) of Cuban bats. Fol. Parasitol, 14(2), 161-170.
119	Ornithodorinae	Alectorobius	Alectorobius	Alectorobius talaje (Guérin-Méneville, 1849)	birds		Need, J. T., Dale, W. E., Keirans, J. E., & Dasch, G. A. (1991). Annotated list of ticks (Acari: Ixodidae, Argasidae) reported in Peru: distribution, hosts, and bibliography. Journal of Medical Entomology, 28(5), 590-597.
120	Ornithodorinae	Alectorobius	Alectorobius	Alectorobius tiptoni Jones and Clifford, 1972	bats		Venzal, J. M., González, E. M., Capellino, D., Peña, A. E., & Guglielmone, A. A. (2003). First record of Amblyomma triste Koch, 1844 (Acari: Ixodidae) and new records of Ornithodoros mimon Kohls, Clifford & Jones, 1969 (Acari: Argasidae) from neotropical bats. Systematic and Applied Acarology, 8(1), 93-96.
121	Ornithodorinae	Alectorobius	Alectorobius	Alectorobius tuttlei Jones and Clifford, 1972	large mammals		Hoogstraal, H. (1985). Argasid and nuttalliellid ticks as parasites and vectors. Advances in parasitology, 24, 135-238.
122	Ornithodorinae	Alectorobius	Alectorobius	Alectorobius xerophylus Venzal, Mangold and Nava 2015	rodents		Venzal, J. M., González-Acuña, D., Muñoz-Leal, S., Mangold, A. J., & Nava, S. (2015). Two new species of Ornithodoros (Ixodida; argasidae) from the southern cone of South America. Experimental and Applied Acarology, 66(1), 127-139.
123	Ornithodorinae	Alectorobius	Alectorobius	Alectorobius yumatensis Cooley and Kohls, 1941	bats		Venzal, J. M., González, E. M., Capellino, D., Peña, A. E., & Guglielmone, A. A. (2003). First record of Amblyomma triste Koch, 1844 (Acari: Ixodidae) and new records of Ornithodoros mimon Kohls, Clifford & Jones, 1969 (Acari: Argasidae) from neotropical bats. Systematic and Applied Acarology, 8(1), 93-96.
124	Ornithodorinae	Alectorobius	Alectorobius	Alectorobius yunkeri Keirans, Clifford and Hoogstraal, 1984	birds		Hoogstraal, H. (1985). Argasid and nuttalliellid ticks as parasites and vectors. Advances in parasitology, 24, 135-238.
125	Ornithodorinae	Antricola	Antricola	Antricola armasi de la Cruz and Estrada-Peña, 1995	bats		De la Cruz, J., & Estrada-Peña, A. (1996). Four new species of Antricola ticks (Argasidae: Antricolinae) from bat guano in Cuba and Curaçao. Acarologia, 36(4), 277-286.
126	Ornithodorinae	Antricola	Antricola	Antricola centralis de la Cruz and Estrada-Peña, 1995	bats		De la Cruz, J., & Estrada-Peña, A. (1996). Four new species of Antricola ticks (Argasidae: Antricolinae) from bat guano in Cuba and Curaçao. Acarologia, 36(4), 277-286.
127	Ornithodorinae	Antricola	Antricola	Antricola cernyi de la Cruz, 1978	bats		De la Cruz, J. 1978. Notas adicionales a la fauna de garrapatas (Ixodoidea) de Cuba. VI. Quatro nuevas especies del genero Antricola Cooley et Kohls, 1942 (Argasidae: Ornithodorinae). Poeyana No. 184. Academia de Ciencias de Cuba, Havana, Cuba, 17 p.
128	Ornithodorinae	Antricola	Antricola	Antricola coprophilus (McIntosh, 1935)	bats		McIntosh, A. (1935). Description of a tick, Ornithodoros coprophilus n. sp., from bat guano. Parasitology, 27(4), 519-522.
129	Ornithodorinae	Antricola	Antricola	Antricola delacruzi Estrada-Peña, Barros-Battesti and Venzal, 2004	bats		Estrada-Peña, A., Venzal, J. M., Barros-Battesti, D. M., Onofrio, V. C., Trajano, E., & Firmino, J. V. L. (2004). Three new species of Antricola (Acari: Argasidae) from Brazil, with a key to the known species in the genus. Journal of Parasitology, 90(3), 490-498.
130	Ornithodorinae	Antricola	Antricola	Antricola granasi de la Cruz, 1973	bats		De la Cruz, J. 1973. Notas sobre las garrapatas del genero Antricola Cooley y Kohls, 1942 (Ixodiformes, Argasidae) con la descripción de una nueva especie. Serie Espeleológica y Carsológica No. 44. Sociedad Espeleologica de Cuba, Havana, Cuba, 13 p.
131	Ornithodorinae	Antricola	Antricola	Antricola guglielmonei Estrada-Peña, Barros-Battesti and Venzal, 2004	bats		Estrada-Peña, A., Venzal, J. M., Barros-Battesti, D. M., Onofrio, V. C., Trajano, E., & Firmino, J. V. L. (2004). Three new species of Antricola (Acari: Argasidae) from Brazil, with a key to the known species in the genus. Journal of Parasitology, 90(3), 490-498.
132	Ornithodorinae	Antricola	Antricola	Antricola habanensis de la Cruz, 1976	bats		De La Cruz J. Notas adicionales a la fauna de garrapatas (Ixodoidea) de Cuba. V. Uma nueva especie del género Antricola Cooley & Kohls, 1942 (Argasidae). Poeyana 1976; 151: 8.
133	Ornithodorinae	Antricola	Antricola	Antricola hummelincki de la Cruz and Estrada-Peña, 1995	bats		De la Cruz, J., & Estrada-Peña, A. (1996). Four new species of Antricola ticks (Argasidae: Antricolinae) from bat guano in Cuba and Curaçao. Acarologia, 36(4), 277-286.
134	Ornithodorinae	Antricola	Antricola	Antricola inexpectata Estrada-Peña, Barros-Battesti and Venzal, 2004	bats		Estrada-Peña, A., Venzal, J. M., Barros-Battesti, D. M., Onofrio, V. C., Trajano, E., & Firmino, J. V. L. (2004). Three new species of Antricola (Acari: Argasidae) from Brazil, with a key to the known species in the genus. Journal of Parasitology, 90(3), 490-498.
135	Ornithodorinae	Antricola	Antricola	Antricola martelorum de la Cruz, 1978	bats		De la Cruz, J. 1978. Notas adicionales a la fauna de garrapatas (Ixodoidea) de Cuba. VI. Quatro nuevas especies del genero Antricola Cooley et Kohls, 1942 (Argasidae: Ornithodorinae). Poeyana No. 184. Academia de Ciencias de Cuba, Havana, Cuba, 17 p.
136	Ornithodorinae	Antricola	Antricola	Antricola mexicanus Hoffmann, 1958	bats		Colín-Martínez, H., & García-Estrada, C. (2018). Parasite load and new soft tick record (Ixodida: Argasidae) on the bat species Balantiopteryx plicata and Pteronotus parnellii in Oaxaca, Mexico. Journal of Vector Ecology, 43(1), 190-192.
137	Ornithodorinae	Antricola	Antricola	Antricola naomiae de la Cruz, 1978	bats		De la Cruz, J. 1978. Notas adicionales a la fauna de garrapatas (Ixodoidea) de Cuba. VI. Quatro nuevas especies del genero Antricola Cooley et Kohls, 1942 (Argasidae: Ornithodorinae). Poeyana No. 184. Academia de Ciencias de Cuba, Havana, Cuba, 17 p.
138	Ornithodorinae	Antricola	Antricola	Antricola occidentalis de la Cruz, 1978	bats		De la Cruz, J. 1978. Notas adicionales a la fauna de garrapatas (Ixodoidea) de Cuba. VI. Quatro nuevas especies del genero Antricola Cooley et Kohls, 1942 (Argasidae: Ornithodorinae). Poeyana No. 184. Academia de Ciencias de Cuba, Havana, Cuba, 17 p.
139	Ornithodorinae	Antricola	Antricola	Antricola siboneyi de la Cruz and Estrada-Peña, 1995	bats		De la Cruz, J., & Estrada-Peña, A. (1996). Four new species of Antricola ticks (Argasidae: Antricolinae) from bat guano in Cuba and Curaçao. Acarologia, 36(4), 277-286.
140	Ornithodorinae	Antricola	Antricola	Antricola silvai Černý, 1967	bats		Cerny, V. (1967). Two new species of argasid ticks (Ixodoidea, Argasidae) from Cuba. Folia Parasitologica, 14(2), 141-148.
141	Ornithodorinae	Antricola	Parantricola	Antricola (Parantricola) marginatus (Banks, 1910)	bats		Cerny, V., & Dusbábek, F. (1967). The argasid ticks (Ixodoidea) of Cuban bats. Fol. Parasitol, 14(2), 161-170.
142	Ornithodorinae	Carios	Carios	Carios australiensis (Kohls and Hoogstraal, 1962)	bats		Hoogstraal, H., & Kohls, G. M. (1965). Bat ticks of the genus Argas (Ixodoidea, Argasidae). 6. The female and larva of A.(Carios) australiensis. Annals of the Entomological Society of America, 58(6), 816-820.
143	Ornithodorinae	Carios	Carios	Carios daviesi (Kaiser and Hoogstraal, 1973)	bats		Kaiser, M. N., & Hoogstraal, H. (1973). Bat ticks of the genus Argas (Ixodoidea: Argasidae). 9. A.(Carios) daviesi, new species, from Western Australia. Annals of the Entomological Society of America, 66(2), 423-428.
144	Ornithodorinae	Carios	Carios	Carios dewae (Kaiser and Hoogstraal, 1974)	bats		Kaiser, M. N., & Hoogstraal, H. (1974). Bat ticks of the genus Argas (Ixodoidea: Argasidae). 10. A.(Carios) dewae, new species, from southeastern Australia and Tasmania. Annals of the Entomological Society of America, 67(2), 231-237.
145	Ornithodorinae	Carios	Carios	Carios macrodermae (Hoogstraal, Moorhouse, Wolf and Wassef, 1977)	bats		Hoogstraal, H., Moorhouse, D. E., Wolf, G., & Wassef, H. Y. (1977). Bat ticks of the genus Argas (Ixodoidea: Argasidae). A.(Carios) macrodermae, new species, from Queensland, Australia. Annals of the Entomological Society of America, 70(6), 861-870.
146	Ornithodorinae	Carios	Carios	Carios pusillus (Kohls, 1950)	bats		Kaiser, M. N., & Hoogstraal, H. (1974). Bat ticks of the genus Argas (Ixodoidea: Argasidae). 10. A.(Carios) dewae, new species, from southeastern Australia and Tasmania. Annals of the Entomological Society of America, 67(2), 231-237.
147	Ornithodorinae	Carios	Carios	Carios sinensis (Jeu and Zhu, 1982)	bats		Jeu, M. H., & Zhu, C. J. (1982). new species of bat ticks from China (Ixodoidea: Argasidae)[Argas (Carios) sinensis]. K'un ch'ung hsueh pao= Acta entomologica Sinica.
148	Ornithodorinae	Carios	Carios	Carios vespertilionis (Latreille, 1796)	bats		Hoogstraal, H. (1958). Bat ticks of the genus Argas (Ixodoidea, Argasidae), 3. The subgenus Carios, a redescription of A.(C.) vespertilionis (Latreille, 1802), and variation within an Egyptian population. Annals of the Entomological Society of America, 51(1), 19-26.
149	Ornithodorinae	Carios	Carios	Carios quadridentatus (Heath 2012)	bats		Heath, A. C. (2012). A new species of soft tick (Ixodoidea: Argasidae) from the New Zealand lesser short-tailed bat, Mystacina tuberculata Gray. Tuhinga, 23, 29-37.
150	Ornithodorinae	Chiropterargas	Chiropterargas	Chiropterargas boueti (Roubaud and Colas-Belcour, 1933)	bats		Roubaud, E., & Colas-Belcour, J. (1933). Argas boueti, nouvelle espece d'ixodide parasite des chauve-souris au Soudan francais. Parasitology, 25(4), 472-477.
151	Ornithodorinae	Chiropterargas	Chiropterargas	Chiropterargas ceylonensis (Hoogstraal and Kaiser, 1968)	bats		Hoogstraal, H., & Kaiser, M. N. (1968). Bat Ticks of the Genus Argas (Ixodoidea, Argasidae). 8. A.(Chiropterargas) ceylonensis, New Species, from Ceylon. Annals of the Entomological Society of America, 61(5), 1049-1052.
152	Ornithodorinae	Chiropterargas	Chiropterargas	Chiropterargas confusus (Hoogstraal, 1955)	bats		Hoogstraal, H. 1955: Bat ticks of the genus Argas (Ixodoidea, Argasidae). I. The subgenus Chiropterargas. Fieldiana:Zoology 37: 579–600.
153	Ornithodorinae	Chiropterargas	Chiropterargas	Chiropterargas cordiformis (Hoogstraal and Kohls, 1967)	bats		Hoogstraal, H., & Kohls, G. M. (1967). Bat Ticks of the Genus Argas (Ixodoidea, Argasidae). 7. A.(Chiropterargas) cordiformis, New Species, a Heart-Shaped Parasite from South-West Africa. Annals of the Entomological Society of America, 60(1), 63-67.
154	Ornithodorinae	Nothoaspis	Nothoaspis	Nothoaspis amazoniensis (Nava, Venzal & Labruna 2010)	bats		Nava S, Venzal JM, Terassini FA, Mangold AJ, Camargo LM, Labruna MB. Description of a new argasid tick (Acari: Ixodida) from bat caves in Brazilian Amazon. J Parasitol 2010; 96(6): 1089-1101.
155	Ornithodorinae	Nothoaspis	Nothoaspis	Nothoaspis reddelli Keirans and Clifford, 1975	bats		Keirans, J. E., & Clifford, C. M. (1975). Nothoaspis reddelli, new genus and new species (Ixodoidea: Argasidae), from a bat cave in Mexico. Annals of the Entomological Society of America, 68(1), 81-85.
156	Ornithodorinae	Ornithodoros	Microargas	Ornithodoros transversus Banks, 1902	tortoises		Hoogstraal, H., & Kohls, G. M. (1966). Argas (Microargas) transversus Banks (new subgenus)(Ixodoidea, Argasidae), a diminutive parasite of the Galapagos giant tortoise: redescription of the holotype male and description of the larva. Annals of the Entomological Society of America, 59(2), 247-252.
157	Ornithodorinae	Ornithodoros	Ornamentum	Ornithodoros coriaceus Koch, 1844	large mammals		Hoogstraal, H. (1985). Argasid and nuttalliellid ticks as parasites and vectors. Advances in parasitology, 24, 135-238.
158	Ornithodorinae	Ornithodoros	Ornithodoros	Ornithodoros huajianensis Sun, Xu, Liu and Wu 2019	rodents		Sun, Y., Xu, R., Liu, Z., Wu, M., & Qin, T. (2019). Ornithodoros (Ornithodoros) huajianensis sp. nov.(Acari, argasidae), a new tick species from the Mongolian marmot (Marmota bobak sibirica), Gansu province in China. International Journal for Parasitology: Parasites and Wildlife, 9, 209-217.
159	Ornithodorinae	Ornithodoros	Ornithodoros	Ornithodoros apertus Walton, 1962	Hystrix spp.		Hoogstraal, H. (1985). Argasid and nuttalliellid ticks as parasites and vectors. Advances in parasitology, 24, 135-238.
160	Ornithodorinae	Ornithodoros	Ornithodoros	Ornithodoros compactus Walton, 1962	tortoises		Hoogstraal, H. (1985). Argasid and nuttalliellid ticks as parasites and vectors. Advances in parasitology, 24, 135-238.
161	Ornithodorinae	Ornithodoros	Ornithodoros	Ornithodoros eremicus Cooley and Kohls, 1941	rodents		Durden, L. A. (2006). Taxonomy, host associations, life cycles and vectorial importance of ticks parasitizing small mammals. In Micromammals and Macroparasites (pp. 91-102). Springer, Tokyo.
162	Ornithodorinae	Ornithodoros	Ornithodoros	Ornithodoros indica Rau and Rao, 1971	large mammals		Hoogstraal, H. (1985). Argasid and nuttalliellid ticks as parasites and vectors. Advances in parasitology, 24, 135-238.
163	Ornithodorinae	Ornithodoros	Ornithodoros	Ornithodoros kalahariensis Bakkes, de Klerk & Mans 2018	birds, mammals		Bakkes, D. K., De Klerk, D., Latif, A. A., & Mans, B. J. (2018). Integrative taxonomy of Afrotropical Ornithodoros (Ornithodoros)(Acari: Ixodida: Argasidae). Ticks and tick-borne diseases, 9(4), 1006-1037.
164	Ornithodorinae	Ornithodoros	Ornithodoros	Ornithodoros moubata (Murray, 1877)	birds, mammals		Hoogstraal, H. (1985). Argasid and nuttalliellid ticks as parasites and vectors. Advances in parasitology, 24, 135-238.
165	Ornithodorinae	Ornithodoros	Ornithodoros	Ornithodoros noorsveldensis Bakkes, de Klerk & Mans 2018	mammals		Bakkes, D. K., De Klerk, D., Latif, A. A., & Mans, B. J. (2018). Integrative taxonomy of Afrotropical Ornithodoros (Ornithodoros)(Acari: Ixodida: Argasidae). Ticks and tick-borne diseases, 9(4), 1006-1037.
166	Ornithodorinae	Ornithodoros	Ornithodoros	Ornithodoros pavimentosus Bakkes, de Klerk & Mans 2018	mammals		Bakkes, D. K., De Klerk, D., Latif, A. A., & Mans, B. J. (2018). Integrative taxonomy of Afrotropical Ornithodoros (Ornithodoros)(Acari: Ixodida: Argasidae). Ticks and tick-borne diseases, 9(4), 1006-1037.
167	Ornithodorinae	Ornithodoros	Ornithodoros	Ornithodoros phacochoerus Bakkes, de Klerk & Mans 2018	mammals		Bakkes, D. K., De Klerk, D., Latif, A. A., & Mans, B. J. (2018). Integrative taxonomy of Afrotropical Ornithodoros (Ornithodoros)(Acari: Ixodida: Argasidae). Ticks and tick-borne diseases, 9(4), 1006-1037.
168	Ornithodorinae	Ornithodoros	Ornithodoros	Ornithodoros porcinus Walton, 1962	mammals		Hoogstraal, H. (1985). Argasid and nuttalliellid ticks as parasites and vectors. Advances in parasitology, 24, 135-238.
169	Ornithodorinae	Ornithodoros	Ornithodoros	Ornithodoros procaviae Theodor and Costa, 1960	mammals		Hoogstraal, H. (1985). Argasid and nuttalliellid ticks as parasites and vectors. Advances in parasitology, 24, 135-238.
170	Ornithodorinae	Ornithodoros	Ornithodoros	Ornithodoros savignyi (Audouin, 1826)	birds, mammals		Hoogstraal, H. (1985). Argasid and nuttalliellid ticks as parasites and vectors. Advances in parasitology, 24, 135-238.
171	Ornithodorinae	Ornithodoros	Ornithodoros	Ornithodoros waterbergensis Bakkes, de Klerk & Mans 2018	mammals		Bakkes, D. K., De Klerk, D., Latif, A. A., & Mans, B. J. (2018). Integrative taxonomy of Afrotropical Ornithodoros (Ornithodoros)(Acari: Ixodida: Argasidae). Ticks and tick-borne diseases, 9(4), 1006-1037.
172	Ornithodorinae	Ornithodoros	Pavlovskyella	Ornithodoros alactagalis Issaakjan, 1936	rodents		Durden, L. A. (2006). Taxonomy, host associations, life cycles and vectorial importance of ticks parasitizing small mammals. In Micromammals and Macroparasites (pp. 91-102). Springer, Tokyo.
173	Ornithodorinae	Ornithodoros	Pavlovskyella	Ornithodoros arenicolous Hoogstraal, 1953	rodents		Durden, L. A. (2006). Taxonomy, host associations, life cycles and vectorial importance of ticks parasitizing small mammals. In Micromammals and Macroparasites (pp. 91-102). Springer, Tokyo.
174	Ornithodorinae	Ornithodoros	Pavlovskyella	Ornithodoros asperus Warburton, 1918	rodents, reptile		Hoogstraal, H. (1985). Argasid and nuttalliellid ticks as parasites and vectors. Advances in parasitology, 24, 135-238.
175	Ornithodorinae	Ornithodoros	Pavlovskyella	Ornithodoros brasiliensis Aragão, 1923	mammals		Hoogstraal, H. (1985). Argasid and nuttalliellid ticks as parasites and vectors. Advances in parasitology, 24, 135-238.
176	Ornithodorinae	Ornithodoros	Pavlovskyella	Ornithodoros cholodkovskyi Pavlovsky, 1930	bats		Pospelova-Shtrom, M. V. (1946). On the Ecology of Alectorobius cholodkovskyi (Pavlovsky, 1930)(Ornithodorinae). Medical Parasitology, 115 No.6 pp.55-59.
177	Ornithodorinae	Ornithodoros	Pavlovskyella	Ornithodoros cooleyi McIvor 1941	carnivorans		Hoogstraal, H. (1985). Argasid and nuttalliellid ticks as parasites and vectors. Advances in parasitology, 24, 135-238.
178	Ornithodorinae	Ornithodoros	Pavlovskyella	Ornithodoros costalis Diatta, Bouattour, Durand, Renaud & Trape 2013	rodents		Trape, J. F., Diatta, G., Arnathau, C., Bitam, I., Sarih, M. H., Belghyti, D., ... & Balde, C. (2013). The epidemiology and geographic distribution of relapsing fever borreliosis in West and North Africa, with a review of the Ornithodoros erraticus complex (Acari: Ixodida). PLoS One, 8(11).
179	Ornithodorinae	Ornithodoros	Pavlovskyella	Ornithodoros erraticus (Lucas, 1849)	rodents		Durden, L. A. (2006). Taxonomy, host associations, life cycles and vectorial importance of ticks parasitizing small mammals. In Micromammals and Macroparasites (pp. 91-102). Springer, Tokyo.
180	Ornithodorinae	Ornithodoros	Pavlovskyella	Ornithodoros furcosus Neumann, 1908	large mammals		Need, J. T., Dale, W. E., Keirans, J. E., & Dasch, G. A. (1991). Annotated list of ticks (Acari: Ixodidae, Argasidae) reported in Peru: distribution, hosts, and bibliography. Journal of Medical Entomology, 28(5), 590-597.
181	Ornithodorinae	Ornithodoros	Pavlovskyella	Ornithodoros graingeri Heisch and Guggisberg, 1953	rodents		Durden, L. A. (2006). Taxonomy, host associations, life cycles and vectorial importance of ticks parasitizing small mammals. In Micromammals and Macroparasites (pp. 91-102). Springer, Tokyo.
182	Ornithodorinae	Ornithodoros	Pavlovskyella	Ornithodoros grenieri Klein, 1965	rodents		Durden, L. A. (2006). Taxonomy, host associations, life cycles and vectorial importance of ticks parasitizing small mammals. In Micromammals and Macroparasites (pp. 91-102). Springer, Tokyo.
183	Ornithodorinae	Ornithodoros	Pavlovskyella	Ornithodoros gurneyi Warburton, 1926	kangaroo		Hoogstraal, H., Kaiser, M. N., & Kohls, G. M. (1968). The subgenus persicargas (ixodoidea, argasidae, argas). 4. Argas (P.) robertsi, new species, a parasite of Australian fowl, and keys to Australian argasid species. Annals of the Entomological Society of America, 61(2), 535-539.
184	Ornithodorinae	Ornithodoros	Pavlovskyella	Ornithodoros hermsi Wheeler, Herms and Meyer, 1935	rodents		Durden, L. A. (2006). Taxonomy, host associations, life cycles and vectorial importance of ticks parasitizing small mammals. In Micromammals and Macroparasites (pp. 91-102). Springer, Tokyo.
185	Ornithodorinae	Ornithodoros	Pavlovskyella	Ornithodoros kairouanensis Trape, Diatta, Bouattour, Durand & Renaud 2013	rodents		Trape, J. F., Diatta, G., Arnathau, C., Bitam, I., Sarih, M. H., Belghyti, D., ... & Balde, C. (2013). The epidemiology and geographic distribution of relapsing fever borreliosis in West and North Africa, with a review of the Ornithodoros erraticus complex (Acari: Ixodida). PLoS One, 8(11).
186	Ornithodorinae	Ornithodoros	Pavlovskyella	Ornithodoros macmillani Hoogstraal and Kohls, 1966	birds		Hoogstraal, H., Kaiser, M. N., & Kohls, G. M. (1968). The subgenus persicargas (ixodoidea, argasidae, argas). 4. Argas (P.) robertsi, new species, a parasite of Australian fowl, and keys to Australian argasid species. Annals of the Entomological Society of America, 61(2), 535-539.
187	Ornithodorinae	Ornithodoros	Pavlovskyella	Ornithodoros marocanus Velu, 1919	rodents		Durden, L. A. (2006). Taxonomy, host associations, life cycles and vectorial importance of ticks parasitizing small mammals. In Micromammals and Macroparasites (pp. 91-102). Springer, Tokyo.
188	Ornithodorinae	Ornithodoros	Pavlovskyella	Ornithodoros merionesi Trape, Diatta, Belghyti, Sarih,Durand & Renaud 2013	rodents		Trape, J. F., Diatta, G., Arnathau, C., Bitam, I., Sarih, M. H., Belghyti, D., ... & Balde, C. (2013). The epidemiology and geographic distribution of relapsing fever borreliosis in West and North Africa, with a review of the Ornithodoros erraticus complex (Acari: Ixodida). PLoS One, 8(11).
189	Ornithodorinae	Ornithodoros	Pavlovskyella	Ornithodoros nattereri Warburton, 1927	rodents		Barros-Battesti, D. M., Landulfo, G. A., Luz, H. R., Marcili, A., Onofrio, V. C., & Famadas, K. M. (2015). Ornithodoros faccinii n. sp.(Acari: Ixodida: Argasidae) parasitizing the frog Thoropa miliaris (Amphibia: Anura: Cycloramphidae) in Brazil. Parasites & Vectors, 8(1), 1-11.
190	Ornithodorinae	Ornithodoros	Pavlovskyella	Ornithodoros nicollei Mooser, 1932	rodents		Durden, L. A. (2006). Taxonomy, host associations, life cycles and vectorial importance of ticks parasitizing small mammals. In Micromammals and Macroparasites (pp. 91-102). Springer, Tokyo.
191	Ornithodorinae	Ornithodoros	Pavlovskyella	Ornithodoros normandi Larrousse, 1923	rodents		Durden, L. A. (2006). Taxonomy, host associations, life cycles and vectorial importance of ticks parasitizing small mammals. In Micromammals and Macroparasites (pp. 91-102). Springer, Tokyo.
192	Ornithodorinae	Ornithodoros	Pavlovskyella	Ornithodoros occidentalis Trape, Diatta, Durand & Renaud 2013	rodents		Trape, J. F., Diatta, G., Arnathau, C., Bitam, I., Sarih, M. H., Belghyti, D., ... & Balde, C. (2013). The epidemiology and geographic distribution of relapsing fever borreliosis in West and North Africa, with a review of the Ornithodoros erraticus complex (Acari: Ixodida). PLoS One, 8(11).
193	Ornithodorinae	Ornithodoros	Pavlovskyella	Ornithodoros papillipes (Birula, 1895)	rodents		Hoogstraal, H. (1985). Argasid and nuttalliellid ticks as parasites and vectors. Advances in parasitology, 24, 135-238.
194	Ornithodorinae	Ornithodoros	Pavlovskyella	Ornithodoros parkeri Cooley, 1936	rodents		Durden, L. A. (2006). Taxonomy, host associations, life cycles and vectorial importance of ticks parasitizing small mammals. In Micromammals and Macroparasites (pp. 91-102). Springer, Tokyo.
195	Ornithodorinae	Ornithodoros	Pavlovskyella	Ornithodoros rostratus Aragão, 1911	rodents		Durden, L. A. (2006). Taxonomy, host associations, life cycles and vectorial importance of ticks parasitizing small mammals. In Micromammals and Macroparasites (pp. 91-102). Springer, Tokyo.
196	Ornithodorinae	Ornithodoros	Pavlovskyella	Ornithodoros rupestris Trape, Bitam, Renaud & Durand 2013	rodents		Trape, J. F., Diatta, G., Arnathau, C., Bitam, I., Sarih, M. H., Belghyti, D., ... & Balde, C. (2013). The epidemiology and geographic distribution of relapsing fever borreliosis in West and North Africa, with a review of the Ornithodoros erraticus complex (Acari: Ixodida). PLoS One, 8(11).
197	Ornithodorinae	Ornithodoros	Pavlovskyella	Ornithodoros sonrai Sautet and Witkowski, 1943	rodents		Durden, L. A. (2006). Taxonomy, host associations, life cycles and vectorial importance of ticks parasitizing small mammals. In Micromammals and Macroparasites (pp. 91-102). Springer, Tokyo.
198	Ornithodorinae	Ornithodoros	Pavlovskyella	Ornithodoros sparnus Kohls and Clifford, 1963	rodents		Durden, L. A. (2006). Taxonomy, host associations, life cycles and vectorial importance of ticks parasitizing small mammals. In Micromammals and Macroparasites (pp. 91-102). Springer, Tokyo.
199	Ornithodorinae	Ornithodoros	Pavlovskyella	Ornithodoros tartakovskyi Olenev, 1931	rodents		Durden, L. A. (2006). Taxonomy, host associations, life cycles and vectorial importance of ticks parasitizing small mammals. In Micromammals and Macroparasites (pp. 91-102). Springer, Tokyo.
200	Ornithodorinae	Ornithodoros	Pavlovskyella	Ornithodoros tholozani (Laboulbène and Mégnin, 1882)	rodents		Durden, L. A. (2006). Taxonomy, host associations, life cycles and vectorial importance of ticks parasitizing small mammals. In Micromammals and Macroparasites (pp. 91-102). Springer, Tokyo.
201	Ornithodorinae	Ornithodoros	Pavlovskyella	Ornithodoros turicata (Dugès, 1876)	rodents, reptiles		Durden, L. A. (2006). Taxonomy, host associations, life cycles and vectorial importance of ticks parasitizing small mammals. In Micromammals and Macroparasites (pp. 91-102). Springer, Tokyo.
202	Ornithodorinae	Ornithodoros	Pavlovskyella	Ornithodoros verrucosus Olenev, Zasukhin and Fenyuk, 1934	rodents		Hoogstraal, H. (1985). Argasid and nuttalliellid ticks as parasites and vectors. Advances in parasitology, 24, 135-238.
203	Ornithodorinae	Ornithodoros	Pavlovskyella	Ornithodoros zumpti Heisch and Guggisberg, 1953	rodents		Durden, L. A. (2006). Taxonomy, host associations, life cycles and vectorial importance of ticks parasitizing small mammals. In Micromammals and Macroparasites (pp. 91-102). Springer, Tokyo.
204	Ornithodorinae	Otobius	Otobius	Otobius lagophilus Cooley and Kohls, 1940	lagomorphs		Hoogstraal, H. (1985). Argasid and nuttalliellid ticks as parasites and vectors. Advances in parasitology, 24, 135-238.
205	Ornithodorinae	Otobius	Otobius	Otobius megnini (Dugès, 1883)	cattle		Need, J. T., Dale, W. E., Keirans, J. E., & Dasch, G. A. (1991). Annotated list of ticks (Acari: Ixodidae, Argasidae) reported in Peru: distribution, hosts, and bibliography. Journal of Medical Entomology, 28(5), 590-597.
206	Ornithodorinae	Reticulinasus	Reticulinasus	Reticulinasus batuensis (Hirst, 1929)	bats		Hoogstraal, H. (1953). Ornithodoros salahi sp. nov.(Ixodoidea, Argasidae) from the Cairo Citadel, with Notes on O. piriformis Warburton, 1918 and O. batuensis Hirst, 1929. The Journal of parasitology, 39(3), 256-263.
207	Ornithodorinae	Reticulinasus	Reticulinasus	Reticulinasus camicasi (Sylla, Cornet and Marchand, 1997)	bats		Sylla, M., Cornet, J. P., & Marchand, B. (1997). Description of Alectorobius (Reticulinasus) camicasi sp. nov.(Acari: Ixodoidea: Argasidae), a parasite of fruit bats Rousettus aegyptiacus occidentalis in Senegal. Acarologia, 38(3), 239-254.
208	Ornithodorinae	Reticulinasus	Reticulinasus	Reticulinasus chiropterphila (Dhanda and Rajagopalan, 1971)	bats		Dhanda, V., & Rajagopalan, P. K. (1971). Ornithodoros (Reticulinasus) chiropterphila sp. nov.(Acarina: Argasidae), a new bat ectoparasite from Mysore state, India. Oriental Insects, 5(2), 135-143.
209	Ornithodorinae	Reticulinasus	Reticulinasus	Reticulinasus faini (Hoogstraal, 1960)	bats		Hoogstraal, H. (1960). Ornithodoros (Reticulinasus) faini sp. nov.(Ixodoidea, Argasidae) from Congo fruit bats, Rousettus leachii (Smith). Revue de Zoologie et de Botanique Africaines, 62, 358-372.
210	Ornithodorinae	Reticulinasus	Reticulinasus	Reticulinasus hadiae (Klompen, Keirans and Durden, 1995)	bats		Klompen, J. S. H., Keirans, J. E., & Durden, L. A. (1995). Three new species of ticks (Ixodida, Argasidae, Carios) from fruit bats (Chiroptera, Pteropodidae) in the Australian region, with notes on host associations. Acarologia, 36(1), 25-40.
211	Ornithodorinae	Reticulinasus	Reticulinasus	Reticulinasus madagascariensis (Hoogstraal, 1962)	bats		Hoogstraal, H. (1962). Description of Ornithodoros (Reticulinassus) madagascariensis sp.(Ixodoidea, Argasidae). Acarologia, 4(2), 185-189.
212	Ornithodorinae	Reticulinasus	Reticulinasus	Reticulinasus multisetosus (Klompen, Keirans and Durden, 1995)	bats		Klompen, J. S. H., Keirans, J. E., & Durden, L. A. (1995). Three new species of ticks (Ixodida, Argasidae, Carios) from fruit bats (Chiroptera, Pteropodidae) in the Australian region, with notes on host associations. Acarologia, 36(1), 25-40.
213	Ornithodorinae	Reticulinasus	Reticulinasus	Reticulinasus papuensis (Klompen, Keirans and Durden, 1995)	bats		Klompen, J. S. H., Keirans, J. E., & Durden, L. A. (1995). Three new species of ticks (Ixodida, Argasidae, Carios) from fruit bats (Chiroptera, Pteropodidae) in the Australian region, with notes on host associations. Acarologia, 36(1), 25-40.
214	Ornithodorinae	Reticulinasus	Reticulinasus	Reticulinasus piriformis (Warburton, 1918)	bats		Hoogstraal, H. (1953). Ornithodoros salahi sp. nov.(Ixodoidea, Argasidae) from the Cairo Citadel, with Notes on O. piriformis Warburton, 1918 and O. batuensis Hirst, 1929. The Journal of parasitology, 39(3), 256-263.
215	Ornithodorinae	Reticulinasus	Reticulinasus	Reticulinasus rennellensis (Clifford and Sonenshine, 1962)	bats		Clifford, C. M., & Sonenshine, D. (1962). A New Bat-Infesting Ornithodoros (Ixodoidea, Argasidae) of the Subgenus Reticulinasus Schulze, 1941. The Natural History of Rennell Island, British Solomon Islands: Scientific Results of the Danish Rennell Expedition, 1951, and the British Museum (Natural History) Expedition, 1953, 4, 25.
216	Ornithodorinae	Reticulinasus	Reticulinasus	Reticulinasus salahi (Hoogstraal, 1953)	bats		Hoogstraal, H. (1953). Ornithodoros salahi sp. nov.(Ixodoidea, Argasidae) from the Cairo Citadel, with Notes on O. piriformis Warburton, 1918 and O. batuensis Hirst, 1929. The Journal of parasitology, 39(3), 256-263.
217	Ornithodorinae	Reticulinasus	Reticulinasus	Reticulinasus solomonis (Dumbleton, 1959)	bats		Sonenshine, D. E., Clifford, C. M., & Kohls, G. M. (1966). The systematics of the subfamily Ornithodorinae (Acarina: Argasidae). III. Identification of the larvae of the eastern hemisphere. Annals of the Entomological Society of America, 59(1), 92-122.
218	Ornithodorinae	Subparmatus	Subparmatus	Subparmatus marinkellei (Kohls, Clifford and Jones, 1969)	bats		Kohls, G.M., Clifford, C.M. & Jones, E.K. (1969) The systematics of the subfamily Ornithodorinae (Acarina: Argasidae). IV. Eight new species of Ornithodoros from the Western Hemisphere. Annals of the Entomological Society of America, 62, 1035–1043.
219	Ornithodorinae	Subparmatus	Subparmatus	Subparmatus mormoops (Kohls, Clifford and Jones, 1969)	bats		Kohls, G.M., Clifford, C.M. & Jones, E.K. (1969) The systematics of the subfamily Ornithodorinae (Acarina: Argasidae). IV. Eight new species of Ornithodoros from the Western Hemisphere. Annals of the Entomological Society of America, 62, 1035–1043.
220	Ornithodorinae	Subparmatus	Subparmatus	Subparmatus viguerasi (Cooley and Kohls, 1941)	bats		Cerny, V., & Dusbábek, F. (1967). The argasid ticks (Ixodoidea) of Cuban bats. Fol. Parasitol, 14(2), 161-170.
