# Supplementary material for: Argasid Ticks of Palearctic Bats: Distribution, Host Selection, and Zoonotic Importance
Source: Front Vet Sci. 2021 Jun 22;8:684737. doi: 10.3389/fvets.2021.684737 (PMC8258102; doi:10.3389/fvets.2021.684737)
Supplement: Supplementary file 2 [file Table_2.XLSX]

## Sheet: Sheet1
Table S2	Host-tick database of Western Palearctic bat species and their soft-ticks (Ixodida: Argasidae). Host-names highlighte in red are not bats.
Tick species	Host species	Latitude	Longitude	No of tick individuals	Reference
Argas reflexus	Eptesicus nilssoni	48.2147	12.3928	1	Rupp, D., A. Zahn, P. Ludwig (2004) Actual records of bat ectoparasites in Bavaria (Germany). Spixiana 27: 185-190.
Carios vespertilionis	Asellia tridens	34.3611	41.114	4	Weber, N. A. (1955). Notes on Iraq Insectivora and Chiroptera. Journal of Mammalogy, 36(1), 123-126.
Carios vespertilionis	Barbastella barbastellus	28.1879	-17.1959	1	Estrada-Peña, A., C. Ibañez, and D. Trujillo. 1990. Nuevas citas de ácaros parásitos de quirópteros en la Península Ibérica, Norte de África e Islas de la Macaronesia. Rev. Iber. Parasitol. 50: 91–94.
Carios vespertilionis	Barbastella barbastellus	28.1879	-17.1959	1	Estrada-Peña, A., C. Ibañez, and D. Trujillo. 1990. Nuevas citas de ácaros parásitos de quirópteros en la Península Ibérica, Norte de África e Islas de la Macaronesia. Rev. Iber. Parasitol. 50: 91–94.
Carios vespertilionis	Barbastella barbastellus	47.9849	-0.404916	1	Beaucournu, J.C., C. Le Briand. 2020. Les ectoparasites de chiroptères dans le massif armoricain.Amikiro; Commission de Protection des Eaux, du Patrimoine, de l’Environnement, du Sous-sol et desChiroptères de Lorraine (CPEPESC Lorraine); Groupe Mammalogique Breton (GMB), 2020, Clément Léger, 978-2-9566304-2-5. _xFFFF_hal-02999974_xFFFF_. P. 1-75
Carios vespertilionis	Barbastella barbastellus	47.2166	-1.54841	1	Beaucournu, J.C., C. Le Briand. 2020. Les ectoparasites de chiroptères dans le massif armoricain.Amikiro; Commission de Protection des Eaux, du Patrimoine, de l’Environnement, du Sous-sol et desChiroptères de Lorraine (CPEPESC Lorraine); Groupe Mammalogique Breton (GMB), 2020, Clément Léger, 978-2-9566304-2-5. _xFFFF_hal-02999974_xFFFF_. P. 1-75
Carios vespertilionis	Barbastella barbastellus	47.0865	-1.28054	1	Beaucournu, J.C., C. Le Briand. 2020. Les ectoparasites de chiroptères dans le massif armoricain.Amikiro; Commission de Protection des Eaux, du Patrimoine, de l’Environnement, du Sous-sol et desChiroptères de Lorraine (CPEPESC Lorraine); Groupe Mammalogique Breton (GMB), 2020, Clément Léger, 978-2-9566304-2-5. _xFFFF_hal-02999974_xFFFF_. P. 1-75
Carios vespertilionis	Barbastella barbastellus	51.2732	15.9365	1	Haitlinger, R. (1978). [External parasites of Lower Silesian bats. III. Spinturnicidae, Argasidae, Ixodidae (Acarina)]. Pasozyty zewnetrzne nietoperzy Dolnego Slaska. III. Spinturnicidae, Argasidae, Ixodidae (Acarina). Wiadomosci parazitologiczne. 1978. Vol. 24. P. 475–490.
Carios vespertilionis	Barbastella barbastellus			1	Beaucournu, J.C., Matile L., 1963.- Contribution à l'inventaire faunistique des cavités souterraines de l'Ouest de la France. Annales de Spéléologie, 18 (3) : 343-357.
Carios vespertilionis	Barbastella barbastellus			1	Neumann L. G., (1901). Revision de la famille des Ixodides. IV. Mém. Soc. zool. France, 14 (2-3) : 249-372.
Carios vespertilionis	Canis familiaris	56.0075	13.6155	1	Jaenson, T. G., Tälleklint, L., Lundqvist, L., Olsen, B., Chirico, J., & Mejlon, H. (1994). Geographical distribution, host associations, and vector roles of ticks (Acari: Ixodidae, Argasidae) in Sweden. Journal of Medical Entomology, 31(2), 240-256.
Carios vespertilionis	Chiroptera spp.	52.1791	0.09732	1	Keirans, J. E. (1985). George Henry Falkiner Nuttall and the Nuttall tick catalogue. Un St Dep Agric. Agric Res Ser Misc Pub (1438).
Carios vespertilionis	Chiroptera spp.	52.264	0.12331	2	Keirans, J. E. (1985). George Henry Falkiner Nuttall and the Nuttall tick catalogue. Un St Dep Agric. Agric Res Ser Misc Pub (1438).
Carios vespertilionis	Chiroptera spp.	52.695	-2.69878	1	Keirans, J. E. (1985). George Henry Falkiner Nuttall and the Nuttall tick catalogue. Un St Dep Agric. Agric Res Ser Misc Pub (1438).
Carios vespertilionis	Chiroptera spp.	54.2499	-0.38997	3	Keirans, J. E. (1985). George Henry Falkiner Nuttall and the Nuttall tick catalogue. Un St Dep Agric. Agric Res Ser Misc Pub (1438).
Carios vespertilionis	Chiroptera spp.	37.4214	14.1898	1	Iori A., Di Giulio A., De Felici S. Zecche d'Italia. Vol 6 serie Mappe Parassitologiche . 2005
Carios vespertilionis	Chiroptera spp.	41.6552	12.9896	1	Iori A., Di Giulio A., De Felici S. Zecche d'Italia. Vol 6 serie Mappe Parassitologiche . 2005
Carios vespertilionis	Chiroptera spp.	42.1912	13.727	1	Iori A., Di Giulio A., De Felici S. Zecche d'Italia. Vol 6 serie Mappe Parassitologiche . 2005
Carios vespertilionis	Chiroptera spp.	43.7711	11.2486	1	Iori A., Di Giulio A., De Felici S. Zecche d'Italia. Vol 6 serie Mappe Parassitologiche . 2005
Carios vespertilionis	Chiroptera spp.	44.3175	8.39568	1	Iori A., Di Giulio A., De Felici S. Zecche d'Italia. Vol 6 serie Mappe Parassitologiche . 2005
Carios vespertilionis	Chiroptera spp.	45.0533	7.51525	1	Iori A., Di Giulio A., De Felici S. Zecche d'Italia. Vol 6 serie Mappe Parassitologiche . 2005
Carios vespertilionis	Chiroptera spp.	45.4766	9.84212	1	Iori A., Di Giulio A., De Felici S. Zecche d'Italia. Vol 6 serie Mappe Parassitologiche . 2005
Carios vespertilionis	Chiroptera spp.	45.7978	11.7608	1	Iori A., Di Giulio A., De Felici S. Zecche d'Italia. Vol 6 serie Mappe Parassitologiche . 2005
Carios vespertilionis	Chiroptera spp.	52.2211	5.77879	1	McKee, CD., AI. Krawczyk, AD. Sándor, G. Földvári, D. Dekeukeleire, AJ. Haarsma, MY. Kosoy, CT. Webb, H. Sprong (accepted) Host phylogeny, geographic overlap, and roost sharing shape parasite communities in European bats. Frontiers in Ecology and Evolution
Carios vespertilionis	Chiroptera spp.	54.9796	-2.07965	1	Estrada-Peña, A., Mihalca, A. D., & Petney, T. N. (Eds.). (2018). Ticks of Europe and North Africa: a guide to species identification. Springer.
Carios vespertilionis	Eptesicus isabellinus	32.4661	13.618	1	Benda, P., Spitzenberger, F., Hanák, V., Andreas, M., Reiter, A., Ševčík, M., ... & UHRIN, M. (2014). Bats (Mammalia: Chiroptera) of the Eastern Mediterranean and Middle East. Part 11. On the bat fauna of Libya II. Acta Societatis zoologicae bohemicae, 78, 1-162.
Carios vespertilionis	Eptesicus isabellinus	32.7804	12.4506	1	Benda, P., Spitzenberger, F., Hanák, V., Andreas, M., Reiter, A., Ševčík, M., ... & UHRIN, M. (2014). Bats (Mammalia: Chiroptera) of the Eastern Mediterranean and Middle East. Part 11. On the bat fauna of Libya II. Acta Societatis zoologicae bohemicae, 78, 1-162.
Carios vespertilionis	Eptesicus nilssoni	51.749	10.2901	231	Walter, G., Rackow, W. 2007. Außergewöhnlich hoher Befall einer Nordfledermaus, Eptesicus nilssonii, und der Lederzecke, Argas vespertilionis (Argasidae). Nyctalus 12(4): 372-378.
Carios vespertilionis	Eptesicus nilssoni	48.2828	12.8252	1	Rupp, D., A. Zahn, P. Ludwig (2004) Actual records of bat ectoparasites in Bavaria (Germany). Spixiana 27: 185-190.
Carios vespertilionis	Eptesicus nilssoni	58.2934	26.1595	4	Stanyukovich, MK (1990). [Gamasid and argasid ticks of bats from Pribaltika and Leningrad district]. Parasitology, 24 (3), 193-199.
Carios vespertilionis	Eptesicus nilssoni	59.2675	10.4075	3	Mehl, R. (1970). Records of ectoparasitic insects and mites on birds and mammals in Norway. Norsk Entomologisk Tidsskrift, 17, 109-113.
Carios vespertilionis	Eptesicus nilssoni	49.2309	19.9033	1	Piksa, K., Skwarek, M., & Siuda, K. (2011). Argasid and Spinturnicid mite load on swarming bats in the Tatra Mountains, Poland. Folia parasitologica, 58(4), 322.
Carios vespertilionis	Eptesicus nilssoni	49.2333	19.9166	1	Siuda K, Stanko M, Piksa K, Górz A. 2009. Ticks (Acari: Ixodida) parasitizing bats in Poland and Slovakia. Wiadomosci Parazytologiczne, 55(1):39–45.
Carios vespertilionis	Eptesicus nilssoni	49.2333	19.9	1	Siuda K, Stanko M, Piksa K, Górz A. 2009. Ticks (Acari: Ixodida) parasitizing bats in Poland and Slovakia. Wiadomosci Parazytologiczne, 55(1):39–45.
Carios vespertilionis	Eptesicus nilssoni	49.2333	19.8666	1	Siuda K, Stanko M, Piksa K, Górz A. 2009. Ticks (Acari: Ixodida) parasitizing bats in Poland and Slovakia. Wiadomosci Parazytologiczne, 55(1):39–45.
Carios vespertilionis	Eptesicus nilssoni	49.55	20.2666	1	Siuda K, Stanko M, Piksa K, Górz A. 2009. Ticks (Acari: Ixodida) parasitizing bats in Poland and Slovakia. Wiadomosci Parazytologiczne, 55(1):39–45.
Carios vespertilionis	Eptesicus nilssoni	49.55	19.2333	1	Siuda K, Stanko M, Piksa K, Górz A. 2009. Ticks (Acari: Ixodida) parasitizing bats in Poland and Slovakia. Wiadomosci Parazytologiczne, 55(1):39–45.
Carios vespertilionis	Eptesicus nilssoni	49.5833	21.35	1	Siuda K, Stanko M, Piksa K, Górz A. 2009. Ticks (Acari: Ixodida) parasitizing bats in Poland and Slovakia. Wiadomosci Parazytologiczne, 55(1):39–45.
Carios vespertilionis	Eptesicus nilssoni	49.5833	19.15	1	Siuda K, Stanko M, Piksa K, Górz A. 2009. Ticks (Acari: Ixodida) parasitizing bats in Poland and Slovakia. Wiadomosci Parazytologiczne, 55(1):39–45.
Carios vespertilionis	Eptesicus nilssoni	59.0057	16.6202	1	Jaenson, T. G., Tälleklint, L., Lundqvist, L., Olsen, B., Chirico, J., & Mejlon, H. (1994). Geographical distribution, host associations, and vector roles of ticks (Acari: Ixodidae, Argasidae) in Sweden. Journal of Medical Entomology, 31(2), 240-256.
Carios vespertilionis	Eptesicus nilssoni			1	Estrada-Peña, A., Mihalca, A. D., & Petney, T. N. (Eds.). (2018). Ticks of Europe and North Africa: a guide to species identification. Springer.
Carios vespertilionis	Eptesicus serotinus	50.9478	4.09838	2	Fain, A. (1989). Remarques preliminaires sur les tiques (Acariens Ixodoidea) de Belgique. In: VERRANDELINGEN VAN RET SYMPOSIUM "INVERTEBRATEN VAN BELGIE", 1989, p. 211-217.
Carios vespertilionis	Eptesicus serotinus	49.3984	15.587	1	Šebek, Z. (1958). Nález klíšťáka netopýřího (Argas vespertilionis latr., 1798) v Jihlavě. Vlast. Sbor. Vysočiny, Jihlava, odd. přír. věd, 2, 113-115.
Carios vespertilionis	Eptesicus serotinus	52.5164	13.3983	2	Walter, G. 1992. Verbreitung und Biologie von Argas vespertilionis, Ixodes simplex und Ixodes ricinus (Ixodidea: Ixodidae; Argasidae) bei Fledermäusen (Chiroptera) in der Bundesrepublik Deutschland. Myotis 30: 123-132.
Carios vespertilionis	Eptesicus serotinus	52.3381	8.83391	1	Walter, G., & Kock, D. (1985). Records ofIxodes vespertilionis, I. simplex andArgas vespertilionis (Ixodoidea: Ixodidae, Argasidae) from German bats (Chiroptera). Zeitschrift für Parasitenkunde, 71(1), 107-111.
Carios vespertilionis	Eptesicus serotinus	50.1885	9.19062	68	Walter, G., & Kock, D. (1985). Records ofIxodes vespertilionis, I. simplex andArgas vespertilionis (Ixodoidea: Ixodidae, Argasidae) from German bats (Chiroptera). Zeitschrift für Parasitenkunde, 71(1), 107-111.
Carios vespertilionis	Eptesicus serotinus	49.3503	8.14872	1	Walter, G. 1992. Verbreitung und Biologie von Argas vespertilionis, Ixodes simplex und Ixodes ricinus (Ixodidea: Ixodidae; Argasidae) bei Fledermäusen (Chiroptera) in der Bundesrepublik Deutschland. Myotis 30: 123-132.
Carios vespertilionis	Eptesicus serotinus	53.1804	8.63501	1	Voigts,H., A. C. Oudemans (1903-1904). Zur Kenntnis der Milben -Fauna von Bremen. – Abhandlungen des Naturwissenschaftlichen Vereins zu Bremen – 18: 199 - 253.
Carios vespertilionis	Eptesicus serotinus	48.2147	12.3928	1	Rupp, D., A. Zahn, P. Ludwig (2004) Actual records of bat ectoparasites in Bavaria (Germany). Spixiana 27: 185-190.
Carios vespertilionis	Eptesicus serotinus	42.1404	-0.411244	1	Estrada-Peña, A., & Jongejan, F. (1999). Ticks feeding on humans: a review of records on human-biting Ixodoidea with special reference to pathogen transmission. Experimental & applied acarology, 23(9), 685-715.
Carios vespertilionis	Eptesicus serotinus	42.5717	-0.547055	10	Estrada-Peña, A., Peribanez-Lopez, M. A., Sanchez-Acedo, C., Balcells-Rocamora, E., & Serra-Cobo, J. (1989). Distribution and faunal composition in north and northeast of Spain of some mites and ticks parasitic on Chiroptera (Spinturnicidae, Macronyssidae, Ixodidae, and Argasidae). Acarologia.
Carios vespertilionis	Eptesicus serotinus	41.7167	1.82272	71	Cacho, E. D., Estrada-Peña, A., Sanchez, A., & Serra, J. (1994). Histological response of Eptesicus serotinus (Mammalia: Chiroptera) to Argas vespertilionis (Acari: argasidae). Journal of wildlife diseases, 30(3), 340-345.
Carios vespertilionis	Eptesicus serotinus	41.312	2.09594	10	Estrada-Peña, A., Peribanez-Lopez, M. A., Sanchez-Acedo, C., Balcells-Rocamora, E., & Serra-Cobo, J. (1989). Distribution and faunal composition in north and northeast of Spain of some mites and ticks parasitic on Chiroptera (Spinturnicidae, Macronyssidae, Ixodidae, and Argasidae). Acarologia.
Carios vespertilionis	Eptesicus serotinus	41.312	2.09594	16	Estrada-Peña, A., Peribanez-Lopez, M. A., Sanchez-Acedo, C., Balcells-Rocamora, E., & Serra-Cobo, J. (1989). Distribution and faunal composition in north and northeast of Spain of some mites and ticks parasitic on Chiroptera (Spinturnicidae, Macronyssidae, Ixodidae, and Argasidae). Acarologia.
Carios vespertilionis	Eptesicus serotinus	44.8169	6.19529	1	Beaucournu J. C., Noblet J-F., Gilot B., Degeilh B. 1999. Les tiques de Chauves-Souris dans les Alpes et les Préalpes françaises (Acarina, Ixodoidea, Ixodidae et Argasidae). Bulletin de la Société Entomologique de France, 104, 3: 299–306.
Carios vespertilionis	Eptesicus serotinus	47.0085	0.324341	1	Morel, P. C. (1964). Les tiques d’Afrique et du Bassin méditerranéen (Ixodoidea). Distribution, Biologie, Ecolagie, Rôle pathogéne. - Inst. Elevage Med. Vét. Pays Trop., Maisons-Alfort, pp. 1-1342.
Carios vespertilionis	Eptesicus serotinus	43.509	4.66766	3	Beaucournu J. C., Noblet J-F., Gilot B., Degeilh B. 1999. Les tiques de Chauves-Souris dans les Alpes et les Préalpes françaises (Acarina, Ixodoidea, Ixodidae et Argasidae). Bulletin de la Société Entomologique de France, 104, 3: 299–306.
Carios vespertilionis	Eptesicus serotinus	47.8601	-0.289605	1	Beaucournu, J.C., C. Le Briand. 2020. Les ectoparasites de chiroptères dans le massif armoricain.Amikiro; Commission de Protection des Eaux, du Patrimoine, de l’Environnement, du Sous-sol et desChiroptères de Lorraine (CPEPESC Lorraine); Groupe Mammalogique Breton (GMB), 2020, Clément Léger, 978-2-9566304-2-5. _xFFFF_hal-02999974_xFFFF_. P. 1-75
Carios vespertilionis	Eptesicus serotinus	47.9695	-0.12575	1	Beaucournu, J.C., C. Le Briand. 2020. Les ectoparasites de chiroptères dans le massif armoricain.Amikiro; Commission de Protection des Eaux, du Patrimoine, de l’Environnement, du Sous-sol et desChiroptères de Lorraine (CPEPESC Lorraine); Groupe Mammalogique Breton (GMB), 2020, Clément Léger, 978-2-9566304-2-5. _xFFFF_hal-02999974_xFFFF_. P. 1-75
Carios vespertilionis	Eptesicus serotinus	47.9802	-0.169406	1	Beaucournu, J.C., C. Le Briand. 2020. Les ectoparasites de chiroptères dans le massif armoricain.Amikiro; Commission de Protection des Eaux, du Patrimoine, de l’Environnement, du Sous-sol et desChiroptères de Lorraine (CPEPESC Lorraine); Groupe Mammalogique Breton (GMB), 2020, Clément Léger, 978-2-9566304-2-5. _xFFFF_hal-02999974_xFFFF_. P. 1-75
Carios vespertilionis	Eptesicus serotinus	47.0865	-1.28054	1	Beaucournu, J.C., C. Le Briand. 2020. Les ectoparasites de chiroptères dans le massif armoricain.Amikiro; Commission de Protection des Eaux, du Patrimoine, de l’Environnement, du Sous-sol et desChiroptères de Lorraine (CPEPESC Lorraine); Groupe Mammalogique Breton (GMB), 2020, Clément Léger, 978-2-9566304-2-5. _xFFFF_hal-02999974_xFFFF_. P. 1-75
Carios vespertilionis	Eptesicus serotinus	46.162	18.2424	2	Hornok, S., Szőke, K., Görföl, T., Földvári, G., Tu, V. T., Takács, N., ... & Wang, Y. (2017). Molecular investigations of the bat tick Argas vespertilionis (Ixodida: Argasidae) and Babesia vesperuginis (Apicomplexa: Piroplasmida) reflect “bat connection” between Central Europe and Central Asia. Experimental and Applied Acarology, 72(1), 69-77.
Carios vespertilionis	Eptesicus serotinus	45.9297	18.7576	12	Hornok, S., Szőke, K., Görföl, T., Földvári, G., Tu, V. T., Takács, N., ... & Wang, Y. (2017). Molecular investigations of the bat tick Argas vespertilionis (Ixodida: Argasidae) and Babesia vesperuginis (Apicomplexa: Piroplasmida) reflect “bat connection” between Central Europe and Central Asia. Experimental and Applied Acarology, 72(1), 69-77.
Carios vespertilionis	Eptesicus serotinus	44.3168	8.39649	1	Starkoff, O. (1958). Ixodoidea d'Italia. Ed. Il Pensiero Scientifico, Roma p. 1-385.
Carios vespertilionis	Eptesicus serotinus	45.1846	9.15833	1	Starkoff, O. (1958). Ixodoidea d'Italia. Ed. Il Pensiero Scientifico, Roma p. 1-385.
Carios vespertilionis	Eptesicus serotinus	49.1974	50.4828	1	Levit, A V 1957, [Ticks of the superfamily Ixodoidea of northern Caspian Sea Region]. Trudy Inst Zool., Akad Nauk Kazakh SSR. Alma-Ata, 7: 15-58.
Carios vespertilionis	Eptesicus serotinus	46.9048	29.5118	1	Movila A., S. Andreev (2002) Ectoparasite species of cave dwelling and forest bats.Proceedings of the IXth European Bat Research Symposium, Le Havre 26-30 August 2002. P.8.
Carios vespertilionis	Eptesicus serotinus	51.4177	21.9704	2	Haitlinger, R., Ruprecht, A.L. (1992.) Parasitic arthropods (Siphonaptera, Diptera, Acari) of bats from western part of the Bialowieża Primeval Forest. Nyctalus (Neue Folge), 4 (3), 315–319.
Carios vespertilionis	Eptesicus serotinus	51.4177	21.9704	5	Haitlinger, R., Ruprecht, A.L. (1992.) Parasitic arthropods (Siphonaptera, Diptera, Acari) of bats from western part of the Bialowieża Primeval Forest. Nyctalus (Neue Folge), 4 (3), 315–319.
Carios vespertilionis	Eptesicus serotinus	51.4177	21.9704	2	Haitlinger, R., Ruprecht, A.L. (1992.) Parasitic arthropods (Siphonaptera, Diptera, Acari) of bats from western part of the Bialowieża Primeval Forest. Nyctalus (Neue Folge), 4 (3), 315–319.
Carios vespertilionis	Eptesicus serotinus	51.4177	21.9704	1	Haitlinger, R., Ruprecht, A.L. (1992.) Parasitic arthropods (Siphonaptera, Diptera, Acari) of bats from western part of the Bialowieża Primeval Forest. Nyctalus (Neue Folge), 4 (3), 315–319.
Carios vespertilionis	Eptesicus serotinus	51.4177	21.9704	16	Haitlinger, R., Ruprecht, A.L. (1992.) Parasitic arthropods (Siphonaptera, Diptera, Acari) of bats from western part of the Bialowieża Primeval Forest. Nyctalus (Neue Folge), 4 (3), 315–319.
Carios vespertilionis	Eptesicus serotinus	51.4177	21.9704	1	Haitlinger, R., Ruprecht, A.L. (1992.) Parasitic arthropods (Siphonaptera, Diptera, Acari) of bats from western part of the Bialowieża Primeval Forest. Nyctalus (Neue Folge), 4 (3), 315–319.
Carios vespertilionis	Eptesicus serotinus	52.5233	21.5705	13	Haitlinger, R., Ruprecht, A. L. (1985). [Arthropods collected from Kujawian bats (Acari and Siphonaptera)] Stawonogi zebrane na nietoperzach z Kujaw (Acari i Siphonaptera). Polskie Pismo Entomologiczne, 55(3), 615-618.
Carios vespertilionis	Eptesicus serotinus	49.5645	20.6328	1	Siuda K, Stanko M, Piksa K, Górz A. 2009. Ticks (Acari: Ixodida) parasitizing bats in Poland and Slovakia. Wiadomosci Parazytologiczne, 55(1):39–45.
Carios vespertilionis	Eptesicus serotinus	52.4833	16.9	1	Siuda K, Stanko M, Piksa K, Górz A. 2009. Ticks (Acari: Ixodida) parasitizing bats in Poland and Slovakia. Wiadomosci Parazytologiczne, 55(1):39–45.
Carios vespertilionis	Eptesicus serotinus	54.2	19.7166	1	Siuda K, Stanko M, Piksa K, Górz A. 2009. Ticks (Acari: Ixodida) parasitizing bats in Poland and Slovakia. Wiadomosci Parazytologiczne, 55(1):39–45.
Carios vespertilionis	Eptesicus serotinus	45.1584	28.6897	2	Sándor, A.D., A. Corduneanu, Á. Péter, A.D. Mihalca, L. Barti, I. Csősz, K. Szőke, S. Hornok (2019) Bats and ticks: Host selection and seasonality of bat-specialist ticks in Eastern Europe. Parasites & Vectors 12: 605.
Carios vespertilionis	Eptesicus serotinus	44.0724	27.6424	1	Sándor, A.D., A. Corduneanu, Á. Péter, A.D. Mihalca, L. Barti, I. Csősz, K. Szőke, S. Hornok (2019) Bats and ticks: Host selection and seasonality of bat-specialist ticks in Eastern Europe. Parasites & Vectors 12: 605.
Carios vespertilionis	Eptesicus serotinus	45.1719	28.6471	5	Sándor, A.D., A. Corduneanu, Á. Péter, A.D. Mihalca, L. Barti, I. Csősz, K. Szőke, S. Hornok (2019) Bats and ticks: Host selection and seasonality of bat-specialist ticks in Eastern Europe. Parasites & Vectors 12: 605.
Carios vespertilionis	Eptesicus serotinus	43.2927	45.5761	1	Dikaev, B. (1981). Argasid tick fauna (Argasidae) of the Chechen-Ingush ASSR. Parazitologiia, 15(1), 76-78.
Carios vespertilionis	Eptesicus serotinus	48.6152	39.4516	1	Bobkova, O. A. (2005) [Mites and Ticks (Acari) as Bats’ (Chiroptera) Ectoparasites of Eastern Part of Ukraine. Vestnik zoologii, 39(2): 73–78.
Carios vespertilionis	Eptesicus serotinus	48.7949	39.7764	1	Bobkova, O. A. (2005) [Mites and Ticks (Acari) as Bats’ (Chiroptera) Ectoparasites of Eastern Part of Ukraine. Vestnik zoologii, 39(2): 73–78.
Carios vespertilionis	Eptesicus serotinus	49.53	39.5613	1	Bobkova, O. A. (2005) [Mites and Ticks (Acari) as Bats’ (Chiroptera) Ectoparasites of Eastern Part of Ukraine. Vestnik zoologii, 39(2): 73–78.
Carios vespertilionis	Eptesicus serotinus	51.1975	0.604282	1	Thompson, G. B. (1935). The parasites of British birds and mammals. IV. Records of bat parasites. Entomologist’s Monthly Magazine, 71, 143-147.
Carios vespertilionis	Eptesicus serotinus	54.1901	-7.5544	1	Martyn K.P., 1988. Provisional atlas of the ticks (Ixodoidea) of the british isles. Biological Records Centre Institute of Terrestrial Ecology, Monks Wood Experimental Station Huntingdon.
Carios vespertilionis	Eptesicus serotinus	54.3063	-7.5764	1	Martyn K.P., 1988. Provisional atlas of the ticks (Ixodoidea) of the british isles. Biological Records Centre Institute of Terrestrial Ecology, Monks Wood Experimental Station Huntingdon.
Carios vespertilionis	Eptesicus serotinus	54.3191	-7.4501	1	Martyn K.P., 1988. Provisional atlas of the ticks (Ixodoidea) of the british isles. Biological Records Centre Institute of Terrestrial Ecology, Monks Wood Experimental Station Huntingdon.
Carios vespertilionis	Eptesicus serotinus	54.597	-5.93	1	Martyn K.P., 1988. Provisional atlas of the ticks (Ixodoidea) of the british isles. Biological Records Centre Institute of Terrestrial Ecology, Monks Wood Experimental Station Huntingdon.
Carios vespertilionis	Eptesicus serotinus			1	Oudemans, A. C. (1902). Notes on Acari. Fourth Series. Tijdschr. ned. dierk. Ver., 7, 276-311.
Carios vespertilionis	Eptesicus serotinus			1	Anciaux de Faveaux M., 1976.- Catalogue des Acariens parasites et commensaux des Chiroptères. Septième partie : mise à jour des troisième et quatrième parties. Addendum. Documents de travail de l’Institut Royal des Sciences naturelles de Belgique, numéro 7 : 546-638.
Carios vespertilionis	free stage/environment	47.6253	13.8551	1	https://www.inaturalist.org/observations/29469983
Carios vespertilionis	free stage/environment	51.2062	4.0757	1	https://waarnemingen.be/species/644147/observations/?
Carios vespertilionis	free stage/environment	51.0908	2.97611	4	https://waarnemingen.be/observation/103740409/
Carios vespertilionis	free stage/environment	43.0827	23.3717	1	Beron, P. (2016) Terrestrial cave invertebrates of the Vrachanska Planina Mountains. Bechev, D., & Georgiev, D. (eds) Faunistic diversity of Vrachanski Balkan Nature Park. ZooNotes Suppl 3: 185-203.
Carios vespertilionis	free stage/environment	43.0903	23.3705	1	Beron, P. (2016) Terrestrial cave invertebrates of the Vrachanska Planina Mountains. Bechev, D., & Georgiev, D. (eds) Faunistic diversity of Vrachanski Balkan Nature Park. ZooNotes Suppl 3: 185-203.
Carios vespertilionis	free stage/environment	53.0463	8.77356	1	Voigts, H. & Oudemans, A.C. (1906) Zur Kenntnis der Milben-Fauna von Bremen. Abhandlungen Naturwissenschaftlicher Verein zu Bremen, 18, 199–253.
Carios vespertilionis	free stage/environment	51.0267	7.56929	1	Haitlinger, R., Walter G.(1979). Data relating to the distribution and host-specificity of bat-infesting mites (Acari, Mesostigmata, Prostigmata, Astigmata) in Germany. Drosera. 1997. Vol. 2. P. 95–112.
Carios vespertilionis	free stage/environment	52.5427	13.3879	1	https://www.inaturalist.org/observations/29386982
Carios vespertilionis	free stage/environment	51.1179	13.7468	1	https://www.flickr.com/photos/28088928@N07/2679415433
Carios vespertilionis	free stage/environment	48.9452	9.7361	1	Petney, T. N., Pfäffle, M. P., & Skuballa, J. D. (2012). An annotated checklist of the ticks (Acari: Ixodida) of Germany. Systematic and Applied Acarology, 17(2), 115-170.
Carios vespertilionis	free stage/environment	55.7775	12.5773	1	Arthur, D. R. (1955). Observations on collection of ticks from Denmark. Entomol Medd, 27, 76-81.
Carios vespertilionis	free stage/environment	30.0299	31.2611	1	Hoogstraal, H. (1952). Notes on Egyptian ticks (Ixodoidea). I. The genus Argas (Argasidae) in the Cairo area. In Proceedings of the Egyptian Academy of Sciences (Vol. 7, pp. 114-27).
Carios vespertilionis	free stage/environment	29.9804	31.1345	1	Lanza, B. 1999. I parassiti dei pipistrelli (Mammalia, Chiroptera) della fauna italiana (Vol. 30). Museo regionale di scienze naturali. 318 pp.
Carios vespertilionis	free stage/environment	37.8302	-5.03563	2	Juan Quetglas pers com.
Carios vespertilionis	free stage/environment	41.7971	2.34694	19	Estrada-Peña, A., De La Cruz, J., & Daniel, M. (1990). Unusefulness of CO2-baited traps for collecting bat ticks in nature. Folia parasitologica, 38(4), 295-296.
Carios vespertilionis	free stage/environment	41.6524	-4.72297	1	https://www.biodiversidadvirtual.org/insectarium/Argas-vespertilionis-img172127.html
Carios vespertilionis	free stage/environment	42.9383	1.06584	6	Socolovschi, C., Kernif, T., Raoult, D., & Parola, P. (2012). Borrelia, Rickettsia, and Ehrlichia species in bat ticks, France, 2010. Emerging infectious diseases, 18(12), 1966.
Carios vespertilionis	free stage/environment	47.8635	-0.480212	1	https://www.insecte.org/forum/viewtopic.php?t=161014
Carios vespertilionis	free stage/environment	48.1564	-0.402848	1	https://www.insecte.org/forum/viewtopic.php?t=161014
Carios vespertilionis	free stage/environment	47.8601	-0.289605	1	https://www.insecte.org/forum/viewtopic.php?t=161014
Carios vespertilionis	free stage/environment	46.4248	0.868103	1	https://www.ispotnature.org/communities/global/view/observation/127458/img3129
Carios vespertilionis	free stage/environment	49.2816	4.00085	1	https://www.inaturalist.org/observations/14510097
Carios vespertilionis	free stage/environment	47.6709	-0.243947	2	Beaucournu, J.C., C. Le Briand. 2020. Les ectoparasites de chiroptères dans le massif armoricain.Amikiro; Commission de Protection des Eaux, du Patrimoine, de l’Environnement, du Sous-sol et desChiroptères de Lorraine (CPEPESC Lorraine); Groupe Mammalogique Breton (GMB), 2020, Clément Léger, 978-2-9566304-2-5. _xFFFF_hal-02999974_xFFFF_. P. 1-75
Carios vespertilionis	free stage/environment	48.533	-2.57814	1	Beaucournu, J.C., C. Le Briand. 2020. Les ectoparasites de chiroptères dans le massif armoricain.Amikiro; Commission de Protection des Eaux, du Patrimoine, de l’Environnement, du Sous-sol et desChiroptères de Lorraine (CPEPESC Lorraine); Groupe Mammalogique Breton (GMB), 2020, Clément Léger, 978-2-9566304-2-5. _xFFFF_hal-02999974_xFFFF_. P. 1-75
Carios vespertilionis	free stage/environment	48.7273	-3.44623	1	Beaucournu, J.C., C. Le Briand. 2020. Les ectoparasites de chiroptères dans le massif armoricain.Amikiro; Commission de Protection des Eaux, du Patrimoine, de l’Environnement, du Sous-sol et desChiroptères de Lorraine (CPEPESC Lorraine); Groupe Mammalogique Breton (GMB), 2020, Clément Léger, 978-2-9566304-2-5. _xFFFF_hal-02999974_xFFFF_. P. 1-75
Carios vespertilionis	free stage/environment	48.5721	-4.32219	1	Beaucournu, J.C., C. Le Briand. 2020. Les ectoparasites de chiroptères dans le massif armoricain.Amikiro; Commission de Protection des Eaux, du Patrimoine, de l’Environnement, du Sous-sol et desChiroptères de Lorraine (CPEPESC Lorraine); Groupe Mammalogique Breton (GMB), 2020, Clément Léger, 978-2-9566304-2-5. _xFFFF_hal-02999974_xFFFF_. P. 1-75
Carios vespertilionis	free stage/environment	41.9028	12.4964	1	Starkoff, O. (1958). Ixodoidea d'Italia. Ed. Il Pensiero Scientifico, Roma p. 1-385.
Carios vespertilionis	free stage/environment	44.5958	11.2464	1	Montarsi F., Maioli G, Fois F, Mereu Piras P, Magliano A, Pascucci I, Toma L, Mignone W, Torina A, Capelli G (2011). Uncommon ticks from Italy. Proceedings of Ticks and Tick-borne Pathogens Conf, 28.08-02.09.2011, Zaragoza.
Carios vespertilionis	free stage/environment	42.7635	11.1124	1	Starkoff, O. (1958). Ixodoidea d'Italia. Ed. Il Pensiero Scientifico, Roma p. 1-385.
Carios vespertilionis	free stage/environment	46.4288	12.3739	1	https://www.naturamediterraneo.com/forum/topic.asp?TOPIC_ID=256923
Carios vespertilionis	free stage/environment	44.9507	8.7398	1	Starkoff, O. (1958). Ixodoidea d'Italia. Ed. Il Pensiero Scientifico, Roma p. 1-385.
Carios vespertilionis	free stage/environment	45.4804	11.7537	1	Montarsi F., Maioli G, Fois F, Mereu Piras P, Magliano A, Pascucci I, Toma L, Mignone W, Torina A, Capelli G (2011). Uncommon ticks from Italy. Proceedings of Ticks and Tick-borne Pathogens Conf, 28.08-02.09.2011, Zaragoza.
Carios vespertilionis	free stage/environment	45.0543	12.059	1	https://www.inaturalist.org/observations/27176267
Carios vespertilionis	free stage/environment	57.02	24.3121	2	Salmane, I. (2016). Argasid ticks (Acari: Ixodida: Argasidae) in Latvia. Latvijas Entomologs, 53, 125-126.
Carios vespertilionis	free stage/environment	55.9389	23.3246	1	https://www.inaturalist.org/observations/17034658
Carios vespertilionis	free stage/environment	31.7917	-7.09262	1	Bailly-Choumara, H., Morel, P. C., Rageau, J. (1976). Sommaire des données actuelles sur les tiques au Maroc. Bull. Inst. Sci, 1, 101-117.
Carios vespertilionis	free stage/environment	29.1144	-9.71001	1	Bailly-Choumara, H., Morel, P. C. (1974). Premiere contribution au catalogue des tiques du Maroc (Acari, Ixodoidea). Bull. Soc. Sc. Nat. Ph. Maroc, 54, 71-80.
Carios vespertilionis	free stage/environment	51.9851	5.89873	1	Oudemans, AC. (1915) Verslag van de vergadering van de Entomologische Vereniging. Tijdschr. Entomol, 58: XI-XII.
Carios vespertilionis	free stage/environment	40.3001	-7.68955	1	GBIF
Carios vespertilionis	free stage/environment	59.877	18.4068	1	Artportalen.se
Carios vespertilionis	free stage/environment	58.5044	11.4796	5	Artportalen.se
Carios vespertilionis	free stage/environment	56.5453	13.8778	1	Artportalen.se
Carios vespertilionis	free stage/environment	58.3222	11.6844	9	Artportalen.se
Carios vespertilionis	free stage/environment	59.3599	18.0007	1	Artportalen.se
Carios vespertilionis	free stage/environment	59.743	17.7814	1	Artportalen.se
Carios vespertilionis	free stage/environment	48.4777	20.4699	1	Dusbábek F., 1963. Parasitische Fledermausmilben der Tschechoslowakei IV. Fam. Trombiculidae, Sarcoptidae, Ixodidae, Argasidae und Dermanyssidae (Acarina). Časopis Československé Společnosti Entomologické, 1963, 60: 332-340.
Carios vespertilionis	free stage/environment	48.4777	20.4699	1	Dusbábek F., 1963. Parasitische Fledermausmilben der Tschechoslowakei IV. Fam. Trombiculidae, Sarcoptidae, Ixodidae, Argasidae und Dermanyssidae (Acarina). Časopis Československé Společnosti Entomologické, 1963, 60: 332-340.
Carios vespertilionis	free stage/environment	40.6288	27.6208	1	Estrada-Peña, A., Mihalca, A. D., & Petney, T. N. (Eds.). (2018). Ticks of Europe and North Africa: a guide to species identification. Springer.
Carios vespertilionis	free stage/environment	52.4862	-1.89032	1	https://www.flickr.com/photos/brumbats/9203922404/in/album-72157634470190138/
Carios vespertilionis	free stage/environment	53.4369	-0.592092	1	Wheler, E. G. (1906). British ticks. The Journal of Agricultural Science, 1(4), 400-429.
Carios vespertilionis	free stage/environment	53.1837	-3.42508	1	Thompson, G. B. (1961). The parasites of British birds and mammals. XXXVI. New records of bat parasites. Entomologist’s Monthly Magazine, 97, 131-134.
Carios vespertilionis	free stage/environment	54.0393	-1.47469	4	Lanza, B. 1999. I parassiti dei pipistrelli (Mammalia, Chiroptera) della fauna italiana (Vol. 30). Museo regionale di scienze naturali. 318 pp.
Carios vespertilionis	free stage/environment	52.264	0.12331	1	Keirans, J. E. (1985). George Henry Falkiner Nuttall and the Nuttall tick catalogue. Un St Dep Agric. Agric Res Ser Misc Pub (1438).
Carios vespertilionis	free stage/environment	52.7083	-2.65877	1	https://www.flickr.com/photos/rock_wolf/28559428358/
Carios vespertilionis	free stage/environment	56.6711	-5.08266	20	Lanza, B. 1999. I parassiti dei pipistrelli (Mammalia, Chiroptera) della fauna italiana (Vol. 30). Museo regionale di scienze naturali. 318 pp.
Carios vespertilionis	Homo sapiens			1	Hoogstraal, H. (1985) Argasid and nuttallielid ticks as parasites and vectors. Advances in Parasitology, 24, 136–220.
Carios vespertilionis	Homo sapiens	31.8427	47.142	1	Keirans, J. E. (1985). George Henry Falkiner Nuttall and the Nuttall tick catalogue. Un St Dep Agric. Agric Res Ser Misc Pub (1438).
Carios vespertilionis	Homo sapiens			1	Belashova, V. S. (1966). [Argas vespertilionis ticks in Kazakhstan.] Tezisy Dokl. l. Akarol. Soveshch., pp. 25-26. [in Russian]
Carios vespertilionis	Homo sapiens			2	Bursali, A., Keskin, A., & Tekin, S. (2012). A review of the ticks (Acari: Ixodida) of Turkey: species diversity, hosts and geographical distribution. Experimental and applied acarology, 57(1), 91-104.
Carios vespertilionis	Homo sapiens			2	Estrada-Peña, A., & Jongejan, F. (1999). Ticks feeding on humans: a review of records on human-biting Ixodoidea with special reference to pathogen transmission. Experimental & applied acarology, 23(9), 685-715.
Carios vespertilionis	Homo sapiens	59.3932	17.6623	1	Jaenson, T. G., Tälleklint, L., Lundqvist, L., Olsen, B., Chirico, J., & Mejlon, H. (1994). Geographical distribution, host associations, and vector roles of ticks (Acari: Ixodidae, Argasidae) in Sweden. Journal of Medical Entomology, 31(2), 240-256.
Carios vespertilionis	Homo sapiens	40.4079	36.5386	1	Keskin, A., Bulut, Y. E., Keskin, A., & BURSALI, A. (2016). Tick attachment sites in humans living in the Tokat province of Turkey. TÜRK HİJYEN ve DENEYSEL BİYOLOJİ DERGİSİ.
Carios vespertilionis	Homo sapiens			1	Starkoff, O. (1958). Ixodoidea d'Italia. Ed. Il Pensiero Scientifico, Roma p. 1-385.
Carios vespertilionis	Hypsugo savii	41.5836	-0.970589	3	Estrada-Peña, A., C. Ibañez, and D. Trujillo. 1990. Nuevas citas de ácaros parásitos de quirópteros en la Península Ibérica, Norte de África e Islas de la Macaronesia. Rev. Iber. Parasitol. 50: 91–94.
Carios vespertilionis	Hypsugo savii	44.0922	6.23594	1	Beaucournu J. C., Noblet J-F., Gilot B., Degeilh B. 1999. Les tiques de Chauves-Souris dans les Alpes et les Préalpes françaises (Acarina, Ixodoidea, Ixodidae et Argasidae). Bulletin de la Société Entomologique de France, 104, 3: 299–306.
Carios vespertilionis	Hypsugo savii	45.1885	5.72438	1	Beaucournu J. C., Noblet J-F., Gilot B., Degeilh B. 1999. Les tiques de Chauves-Souris dans les Alpes et les Préalpes françaises (Acarina, Ixodoidea, Ixodidae et Argasidae). Bulletin de la Société Entomologique de France, 104, 3: 299–306.
Carios vespertilionis	Hypsugo savii	44.2556	6.92542	1	Beaucournu J. C., Noblet J-F., Gilot B., Degeilh B. 1999. Les tiques de Chauves-Souris dans les Alpes et les Préalpes françaises (Acarina, Ixodoidea, Ixodidae et Argasidae). Bulletin de la Société Entomologique de France, 104, 3: 299–306.
Carios vespertilionis	Hypsugo savii	44.492	11.3331	1	Lanza, B. 1999. I parassiti dei pipistrelli (Mammalia, Chiroptera) della fauna italiana (Vol. 30). Museo regionale di scienze naturali. 318 pp.
Carios vespertilionis	Miniopterus pallidus	37.4274	48.4788	1	Benda, P., Faizolâhi, K., Andreas, M., Obuch, J., Reiter, A., Ševčík, M., ... & Ashrafi, S. (2012). Bats (Mammalia: Chiroptera) of the Eastern Mediterranean and Middle East. Part 10. Bat fauna of Iran. Acta Societatis Zoologicae Bohemicae, 76, 163-582.
Carios vespertilionis	Miniopterus schreibersii	47.0004	6.92401	1	Aellen, V. 1949. Les chauves-souris du Jura neuchatelois et leurs migrations. Bull. Soc. Neuchatel. Sci. Nat. 72: 23-90.
Carios vespertilionis	Miniopterus schreibersii	44.5459	4.42811	1	Aellen, V. 1949. Les chauves-souris du Jura neuchatelois et leurs migrations. Bull. Soc. Neuchatel. Sci. Nat. 72: 23-90.
Carios vespertilionis	Miniopterus schreibersii	48.8947	15.8127	1	Dusbábek F., 1963. Parasitische Fledermausmilben der Tschechoslowakei IV. Fam. Trombiculidae, Sarcoptidae, Ixodidae, Argasidae und Dermanyssidae (Acarina). Časopis Československé Společnosti Entomologické, 1963, 60: 332-340.
Carios vespertilionis	Myotis alcathoe	47.2552	17.7293	5	Hornok, S., Szőke, K., Görföl, T., Földvári, G., Tu, V. T., Takács, N., ... & Wang, Y. (2017). Molecular investigations of the bat tick Argas vespertilionis (Ixodida: Argasidae) and Babesia vesperuginis (Apicomplexa: Piroplasmida) reflect “bat connection” between Central Europe and Central Asia. Experimental and Applied Acarology, 72(1), 69-77.
Carios vespertilionis	Myotis alcathoe	48.1467	20.4525	1	Hornok, S., Szőke, K., Görföl, T., Földvári, G., Tu, V. T., Takács, N., ... & Wang, Y. (2017). Molecular investigations of the bat tick Argas vespertilionis (Ixodida: Argasidae) and Babesia vesperuginis (Apicomplexa: Piroplasmida) reflect “bat connection” between Central Europe and Central Asia. Experimental and Applied Acarology, 72(1), 69-77.
Carios vespertilionis	Myotis alcathoe	46.1478	18.1629	1	Hornok, S., Szőke, K., Görföl, T., Földvári, G., Tu, V. T., Takács, N., ... & Wang, Y. (2017). Molecular investigations of the bat tick Argas vespertilionis (Ixodida: Argasidae) and Babesia vesperuginis (Apicomplexa: Piroplasmida) reflect “bat connection” between Central Europe and Central Asia. Experimental and Applied Acarology, 72(1), 69-77.
Carios vespertilionis	Myotis alcathoe	48.1436	20.5006	2	Hornok, S., Szőke, K., Görföl, T., Földvári, G., Tu, V. T., Takács, N., ... & Wang, Y. (2017). Molecular investigations of the bat tick Argas vespertilionis (Ixodida: Argasidae) and Babesia vesperuginis (Apicomplexa: Piroplasmida) reflect “bat connection” between Central Europe and Central Asia. Experimental and Applied Acarology, 72(1), 69-77.
Carios vespertilionis	Myotis bechsteinii	45.9	11.5	1	Estrada-Peña, A., Mihalca, A. D., & Petney, T. N. (Eds.). (2018). Ticks of Europe and North Africa: a guide to species identification. Springer.
Carios vespertilionis	Myotis blythii	49.1429	13.5562	1	Dusbábek F., 1963. Parasitische Fledermausmilben der Tschechoslowakei IV. Fam. Trombiculidae, Sarcoptidae, Ixodidae, Argasidae und Dermanyssidae (Acarina). Časopis Československé Společnosti Entomologické, 1963, 60: 332-340.
Carios vespertilionis	Myotis brandtii	47.6444	11.3727	1	Rupp, D., A. Zahn, P. Ludwig (2004) Actual records of bat ectoparasites in Bavaria (Germany). Spixiana 27: 185-190.
Carios vespertilionis	Myotis brandtii	51.6184	7.95755	2	Walter, G. 1992. Verbreitung und Biologie von Argas vespertilionis, Ixodes simplex und Ixodes ricinus (Ixodidea: Ixodidae; Argasidae) bei Fledermäusen (Chiroptera) in der Bundesrepublik Deutschland. Myotis 30: 123-132.
Carios vespertilionis	Myotis brandtii	46.162	18.2424	18	Hornok, S., Szőke, K., Görföl, T., Földvári, G., Tu, V. T., Takács, N., ... & Wang, Y. (2017). Molecular investigations of the bat tick Argas vespertilionis (Ixodida: Argasidae) and Babesia vesperuginis (Apicomplexa: Piroplasmida) reflect “bat connection” between Central Europe and Central Asia. Experimental and Applied Acarology, 72(1), 69-77.
Carios vespertilionis	Myotis brandtii	49.55	20.2666	1	Siuda K, Stanko M, Piksa K, Górz A. 2009. Ticks (Acari: Ixodida) parasitizing bats in Poland and Slovakia. Wiadomosci Parazytologiczne, 55(1):39–45.
Carios vespertilionis	Myotis brandtii	49.5666	19.55	1	Siuda K, Stanko M, Piksa K, Górz A. 2009. Ticks (Acari: Ixodida) parasitizing bats in Poland and Slovakia. Wiadomosci Parazytologiczne, 55(1):39–45.
Carios vespertilionis	Myotis brandtii	49.5833	21.35	1	Siuda K, Stanko M, Piksa K, Górz A. 2009. Ticks (Acari: Ixodida) parasitizing bats in Poland and Slovakia. Wiadomosci Parazytologiczne, 55(1):39–45.
Carios vespertilionis	Myotis brandtii	49.65	19.6666	1	Siuda K, Stanko M, Piksa K, Górz A. 2009. Ticks (Acari: Ixodida) parasitizing bats in Poland and Slovakia. Wiadomosci Parazytologiczne, 55(1):39–45.
Carios vespertilionis	Myotis brandtii	50.3333	19.4833	1	Siuda K, Stanko M, Piksa K, Górz A. 2009. Ticks (Acari: Ixodida) parasitizing bats in Poland and Slovakia. Wiadomosci Parazytologiczne, 55(1):39–45.
Carios vespertilionis	Myotis brandtii	50.3333	19.4833	1	Siuda K, Stanko M, Piksa K, Górz A. 2009. Ticks (Acari: Ixodida) parasitizing bats in Poland and Slovakia. Wiadomosci Parazytologiczne, 55(1):39–45.
Carios vespertilionis	Myotis brandtii	46.1397	25.8529	2	Sándor, A.D., A. Corduneanu, Á. Péter, A.D. Mihalca, L. Barti, I. Csősz, K. Szőke, S. Hornok (2019) Bats and ticks: Host selection and seasonality of bat-specialist ticks in Eastern Europe. Parasites & Vectors 12: 605.
Carios vespertilionis	Myotis dasycneme	51.9767	7.41973	4	Haitlinger, R., Walter G.(1979). Data relating to the distribution and host-specificity of bat-infesting mites (Acari, Mesostigmata, Prostigmata, Astigmata) in Germany. Drosera. 1997. Vol. 2. P. 95–112.
Carios vespertilionis	Myotis dasycneme	54.3233	10.1228	18	Orlova M.V., D. V. Chistiakov, O. L. Orlov, F. Kruger, I. A. Kshnyasev (2014) [Ectoparasite fauna ff Pond Bat Myotis dasycneme (Boie, 1825), (Chiroptera, Vespertilionidae) in Northern Eurasia.] Vestnik SPBGU 3: 24-38.
Carios vespertilionis	Myotis dasycneme	54.3233	10.1228	1	Orlova, M. V., & Zapart, A. (2012). Interactions of ectoparasites in cohabitating colonies of pond bats Myotis dasycneme (Boie, 1825) and species of genus Pipistrellus from northern Poland. Ann Parasitol, 58, 211-5.
Carios vespertilionis	Myotis dasycneme	58.2934	26.1595	6	Stanyukovich, MK (1990). [Gamasid and argasid ticks of bats from Pribaltika and Leningrad district]. Parasitology, 24 (3), 193-199.
Carios vespertilionis	Myotis dasycneme	49.4673	3.1553	1	Beaucournu J. C. (1966). Sur quelques Ixodoidea (Acarina) palearctiques infeodes aux micro-Chiropteres. Annales de Parasitologie 41: 495-502.
Carios vespertilionis	Myotis dasycneme	46.2076	18.8659	2	Hornok, S., Szőke, K., Görföl, T., Földvári, G., Tu, V. T., Takács, N., ... & Wang, Y. (2017). Molecular investigations of the bat tick Argas vespertilionis (Ixodida: Argasidae) and Babesia vesperuginis (Apicomplexa: Piroplasmida) reflect “bat connection” between Central Europe and Central Asia. Experimental and Applied Acarology, 72(1), 69-77.
Carios vespertilionis	Myotis dasycneme	46.2076	18.8659	2	Hornok, S., Szőke, K., Görföl, T., Földvári, G., Tu, V. T., Takács, N., ... & Wang, Y. (2017). Molecular investigations of the bat tick Argas vespertilionis (Ixodida: Argasidae) and Babesia vesperuginis (Apicomplexa: Piroplasmida) reflect “bat connection” between Central Europe and Central Asia. Experimental and Applied Acarology, 72(1), 69-77.
Carios vespertilionis	Myotis dasycneme	46.362	18.8131	2	Hornok, S., Szőke, K., Görföl, T., Földvári, G., Tu, V. T., Takács, N., ... & Wang, Y. (2017). Molecular investigations of the bat tick Argas vespertilionis (Ixodida: Argasidae) and Babesia vesperuginis (Apicomplexa: Piroplasmida) reflect “bat connection” between Central Europe and Central Asia. Experimental and Applied Acarology, 72(1), 69-77.
Carios vespertilionis	Myotis dasycneme	46.162	18.2424	2	Hornok, S., Szőke, K., Görföl, T., Földvári, G., Tu, V. T., Takács, N., ... & Wang, Y. (2017). Molecular investigations of the bat tick Argas vespertilionis (Ixodida: Argasidae) and Babesia vesperuginis (Apicomplexa: Piroplasmida) reflect “bat connection” between Central Europe and Central Asia. Experimental and Applied Acarology, 72(1), 69-77.
Carios vespertilionis	Myotis dasycneme	46.162	18.2424	3	Hornok, S., Szőke, K., Görföl, T., Földvári, G., Tu, V. T., Takács, N., ... & Wang, Y. (2017). Molecular investigations of the bat tick Argas vespertilionis (Ixodida: Argasidae) and Babesia vesperuginis (Apicomplexa: Piroplasmida) reflect “bat connection” between Central Europe and Central Asia. Experimental and Applied Acarology, 72(1), 69-77.
Carios vespertilionis	Myotis dasycneme	46.162	18.2424	22	Hornok, S., Szőke, K., Görföl, T., Földvári, G., Tu, V. T., Takács, N., ... & Wang, Y. (2017). Molecular investigations of the bat tick Argas vespertilionis (Ixodida: Argasidae) and Babesia vesperuginis (Apicomplexa: Piroplasmida) reflect “bat connection” between Central Europe and Central Asia. Experimental and Applied Acarology, 72(1), 69-77.
Carios vespertilionis	Myotis dasycneme	46.8536	19.9798	18	Beron, P. (1965). Contribution à l’étude des acariens parasites des chiroptères en Hongrie (Spinturnicidae, Trombiculidae, Myobiidae et Acaridae). Vertebrata Hungarica, 7(1-2), 141-152.
Carios vespertilionis	Myotis dasycneme	57.1365	24.5621	2	Stanyukovich, MK (1990). [Gamasid and argasid ticks of bats from Pribaltika and Leningrad district]. Parasitology, 24 (3), 193-199.
Carios vespertilionis	Myotis dasycneme	52.879	18.7948	1	Siuda K, Stanko M, Piksa K, Górz A. 2009. Ticks (Acari: Ixodida) parasitizing bats in Poland and Slovakia. Wiadomosci Parazytologiczne, 55(1):39–45.
Carios vespertilionis	Myotis dasycneme	53.9364	17.8053	1	Orlova, M. V., & Zapart, A. (2012). Interactions of ectoparasites in cohabitating colonies of pond bats Myotis dasycneme (Boie, 1825) and species of genus Pipistrellus from northern Poland. Ann Parasitol, 58, 211-5.
Carios vespertilionis	Myotis dasycneme	53.8709	17.5529	1	Orlova, M. V., & Zapart, A. (2012). Interactions of ectoparasites in cohabitating colonies of pond bats Myotis dasycneme (Boie, 1825) and species of genus Pipistrellus from northern Poland. Ann Parasitol, 58, 211-5.
Carios vespertilionis	Myotis dasycneme	46.8462	22.4921	3	Sándor, A.D., A. Corduneanu, Á. Péter, A.D. Mihalca, L. Barti, I. Csősz, K. Szőke, S. Hornok (2019) Bats and ticks: Host selection and seasonality of bat-specialist ticks in Eastern Europe. Parasites & Vectors 12: 605.
Carios vespertilionis	Myotis dasycneme			1	Anciaux de Faveaux M., 1976.- Catalogue des Acariens parasites et commensaux des Chiroptères. Septième partie : mise à jour des troisième et quatrième parties. Addendum. Documents de travail de l’Institut Royal des Sciences naturelles de Belgique, numéro 7 : 546-638.
Carios vespertilionis	Myotis daubentonii	49.0886	7.71141	10	Walter, G. 1992. Verbreitung und Biologie von Argas vespertilionis, Ixodes simplex und Ixodes ricinus (Ixodidea: Ixodidae; Argasidae) bei Fledermäusen (Chiroptera) in der Bundesrepublik Deutschland. Myotis 30: 123-132.
Carios vespertilionis	Myotis daubentonii	50.5841	8.6784	1	Haitlinger, R., Walter G.(1979). Data relating to the distribution and host-specificity of bat-infesting mites (Acari, Mesostigmata, Prostigmata, Astigmata) in Germany. Drosera. 1997. Vol. 2. P. 95–112.
Carios vespertilionis	Myotis daubentonii	48.4167	12.9021	1	Rupp, D., A. Zahn, P. Ludwig (2004) Actual records of bat ectoparasites in Bavaria (Germany). Spixiana 27: 185-190.
Carios vespertilionis	Myotis emarginatus	47.9695	-0.12575	1	Beaucournu, J.C., C. Le Briand. 2020. Les ectoparasites de chiroptères dans le massif armoricain.Amikiro; Commission de Protection des Eaux, du Patrimoine, de l’Environnement, du Sous-sol et desChiroptères de Lorraine (CPEPESC Lorraine); Groupe Mammalogique Breton (GMB), 2020, Clément Léger, 978-2-9566304-2-5. _xFFFF_hal-02999974_xFFFF_. P. 1-75
Carios vespertilionis	Myotis emarginatus	47.993	-0.400724	1	Beaucournu, J.C., C. Le Briand. 2020. Les ectoparasites de chiroptères dans le massif armoricain.Amikiro; Commission de Protection des Eaux, du Patrimoine, de l’Environnement, du Sous-sol et desChiroptères de Lorraine (CPEPESC Lorraine); Groupe Mammalogique Breton (GMB), 2020, Clément Léger, 978-2-9566304-2-5. _xFFFF_hal-02999974_xFFFF_. P. 1-75
Carios vespertilionis	Myotis emarginatus	47.5111	-0.033266	1	Beaucournu, J.C., C. Le Briand. 2020. Les ectoparasites de chiroptères dans le massif armoricain.Amikiro; Commission de Protection des Eaux, du Patrimoine, de l’Environnement, du Sous-sol et desChiroptères de Lorraine (CPEPESC Lorraine); Groupe Mammalogique Breton (GMB), 2020, Clément Léger, 978-2-9566304-2-5. _xFFFF_hal-02999974_xFFFF_. P. 1-75
Carios vespertilionis	Myotis myotis	47.0012	6.93608	1	Aellen, V. 1949. Les chauves-souris du Jura neuchatelois et leurs migrations. Bull. Soc. Neuchatel. Sci. Nat. 72: 23-90.
Carios vespertilionis	Myotis myotis	49.4397	12.9311	1	Dusbábek F., 1963. Parasitische Fledermausmilben der Tschechoslowakei IV. Fam. Trombiculidae, Sarcoptidae, Ixodidae, Argasidae und Dermanyssidae (Acarina). Časopis Československé Společnosti Entomologické, 1963, 60: 332-340.
Carios vespertilionis	Myotis myotis	48.8147	16.6393	1	Dusbábek F. & Rosický B., 1976: Argasid ticks (Argasidae, Ixodoidea) of Czechoslovakia. Acta Scientiarum Naturalium Academiae Stientiarum Bohemoslovacae Brno, 10(7): 1–43.
Carios vespertilionis	Myotis myotis	48.559	11.7377	1	Rupp, D., A. Zahn, P. Ludwig (2004) Actual records of bat ectoparasites in Bavaria (Germany). Spixiana 27: 185-190.
Carios vespertilionis	Myotis myotis	47.8475	-0.182365	1	Beaucournu, J.C., C. Le Briand. 2020. Les ectoparasites de chiroptères dans le massif armoricain.Amikiro; Commission de Protection des Eaux, du Patrimoine, de l’Environnement, du Sous-sol et desChiroptères de Lorraine (CPEPESC Lorraine); Groupe Mammalogique Breton (GMB), 2020, Clément Léger, 978-2-9566304-2-5. _xFFFF_hal-02999974_xFFFF_. P. 1-75
Carios vespertilionis	Myotis myotis	47.728	-2.13949	1	Beaucournu, J.C., C. Le Briand. 2020. Les ectoparasites de chiroptères dans le massif armoricain.Amikiro; Commission de Protection des Eaux, du Patrimoine, de l’Environnement, du Sous-sol et desChiroptères de Lorraine (CPEPESC Lorraine); Groupe Mammalogique Breton (GMB), 2020, Clément Léger, 978-2-9566304-2-5. _xFFFF_hal-02999974_xFFFF_. P. 1-75
Carios vespertilionis	Myotis myotis	50.1933	19.7745	1	Siuda K, Stanko M, Piksa K, Górz A. 2009. Ticks (Acari: Ixodida) parasitizing bats in Poland and Slovakia. Wiadomosci Parazytologiczne, 55(1):39–45.
Carios vespertilionis	Myotis myotis	50.6974	16.4422	1	Haitlinger, R. (1978). [External parasites of Lower Silesian bats. III. Spinturnicidae, Argasidae, Ixodidae (Acarina)]. Pasozyty zewnetrzne nietoperzy Dolnego Slaska. III. Spinturnicidae, Argasidae, Ixodidae (Acarina). Wiadomosci parazitologiczne. 1978. Vol. 24. P. 475–490.
Carios vespertilionis	Myotis myotis	49.5166	20.7833	1	Siuda K, Stanko M, Piksa K, Górz A. 2009. Ticks (Acari: Ixodida) parasitizing bats in Poland and Slovakia. Wiadomosci Parazytologiczne, 55(1):39–45.
Carios vespertilionis	Myotis myotis	49.75	21.7666	1	Siuda K, Stanko M, Piksa K, Górz A. 2009. Ticks (Acari: Ixodida) parasitizing bats in Poland and Slovakia. Wiadomosci Parazytologiczne, 55(1):39–45.
Carios vespertilionis	Myotis myotis	48.4594	18.7603	1	Kočišová A., Ondrejková A. (2015) Ectoparasites (Acarina and Insecta) associated with bats in introductory study in Slovakia. IX INTERNATIONAL SYMPOSIUM ON WILD FAUNA KOŠICE (Slovakia) September 15 - 19, 2015, Book of Abstracts, p.87-88.
Carios vespertilionis	Myotis myotis			1	Gil Collado, J. 1938. Los acaros (ixodoideos) de Espana. Datos actuales respecto a su distribucion. Broteria, s. Trimest. Cienc. Nat. 7(3): 99-109.
Carios vespertilionis	Myotis mystacinus	49.5302	12.9444	1	Dusbábek F., 1963. Parasitische Fledermausmilben der Tschechoslowakei IV. Fam. Trombiculidae, Sarcoptidae, Ixodidae, Argasidae und Dermanyssidae (Acarina). Časopis Československé Společnosti Entomologické, 1963, 60: 332-340.
Carios vespertilionis	Myotis mystacinus	47.9671	12.0659	1	Rupp, D., A. Zahn, P. Ludwig (2004) Actual records of bat ectoparasites in Bavaria (Germany). Spixiana 27: 185-190.
Carios vespertilionis	Myotis mystacinus	52.1542	9.95726	1	Walter, G. 1992. Verbreitung und Biologie von Argas vespertilionis, Ixodes simplex und Ixodes ricinus (Ixodidea: Ixodidae; Argasidae) bei Fledermäusen (Chiroptera) in der Bundesrepublik Deutschland. Myotis 30: 123-132.
Carios vespertilionis	Myotis mystacinus	49.7315	7.00504	1	Scheffler, I. (2009). Ektoparasiten der Fledermäuse in Sommerquartieren in Brandenburg: Neue Funde seltener Arten. Nyctalus (Neue Folge), 14 (1–2), 126–136.
Carios vespertilionis	Myotis mystacinus	42.196	-2.69714	2	Estrada-Peña, A., C. Ibañez, and D. Trujillo. 1990. Nuevas citas de ácaros parásitos de quirópteros en la Península Ibérica, Norte de África e Islas de la Macaronesia. Rev. Iber. Parasitol. 50: 91–94.
Carios vespertilionis	Myotis mystacinus	45.4387	5.77392	1	Beaucournu J. C., Noblet J-F., Gilot B., Degeilh B. 1999. Les tiques de Chauves-Souris dans les Alpes et les Préalpes françaises (Acarina, Ixodoidea, Ixodidae et Argasidae). Bulletin de la Société Entomologique de France, 104, 3: 299–306.
Carios vespertilionis	Myotis mystacinus	47.9695	-0.12575	1	Beaucournu, J.C., C. Le Briand. 2020. Les ectoparasites de chiroptères dans le massif armoricain.Amikiro; Commission de Protection des Eaux, du Patrimoine, de l’Environnement, du Sous-sol et desChiroptères de Lorraine (CPEPESC Lorraine); Groupe Mammalogique Breton (GMB), 2020, Clément Léger, 978-2-9566304-2-5. _xFFFF_hal-02999974_xFFFF_. P. 1-75
Carios vespertilionis	Myotis mystacinus	47.8475	-0.182365	1	Beaucournu, J.C., C. Le Briand. 2020. Les ectoparasites de chiroptères dans le massif armoricain.Amikiro; Commission de Protection des Eaux, du Patrimoine, de l’Environnement, du Sous-sol et desChiroptères de Lorraine (CPEPESC Lorraine); Groupe Mammalogique Breton (GMB), 2020, Clément Léger, 978-2-9566304-2-5. _xFFFF_hal-02999974_xFFFF_. P. 1-75
Carios vespertilionis	Myotis mystacinus	47.9939	-0.401418	1	Beaucournu, J.C., C. Le Briand. 2020. Les ectoparasites de chiroptères dans le massif armoricain.Amikiro; Commission de Protection des Eaux, du Patrimoine, de l’Environnement, du Sous-sol et desChiroptères de Lorraine (CPEPESC Lorraine); Groupe Mammalogique Breton (GMB), 2020, Clément Léger, 978-2-9566304-2-5. _xFFFF_hal-02999974_xFFFF_. P. 1-75
Carios vespertilionis	Myotis mystacinus	47.993	-0.4034	1	Beaucournu, J.C., C. Le Briand. 2020. Les ectoparasites de chiroptères dans le massif armoricain.Amikiro; Commission de Protection des Eaux, du Patrimoine, de l’Environnement, du Sous-sol et desChiroptères de Lorraine (CPEPESC Lorraine); Groupe Mammalogique Breton (GMB), 2020, Clément Léger, 978-2-9566304-2-5. _xFFFF_hal-02999974_xFFFF_. P. 1-75
Carios vespertilionis	Myotis mystacinus	47.4929	-0.223824	1	Beaucournu, J.C., C. Le Briand. 2020. Les ectoparasites de chiroptères dans le massif armoricain.Amikiro; Commission de Protection des Eaux, du Patrimoine, de l’Environnement, du Sous-sol et desChiroptères de Lorraine (CPEPESC Lorraine); Groupe Mammalogique Breton (GMB), 2020, Clément Léger, 978-2-9566304-2-5. _xFFFF_hal-02999974_xFFFF_. P. 1-75
Carios vespertilionis	Myotis mystacinus	47.5111	-0.033266	1	Beaucournu, J.C., C. Le Briand. 2020. Les ectoparasites de chiroptères dans le massif armoricain.Amikiro; Commission de Protection des Eaux, du Patrimoine, de l’Environnement, du Sous-sol et desChiroptères de Lorraine (CPEPESC Lorraine); Groupe Mammalogique Breton (GMB), 2020, Clément Léger, 978-2-9566304-2-5. _xFFFF_hal-02999974_xFFFF_. P. 1-75
Carios vespertilionis	Myotis mystacinus	47.0159	-1.11463	1	Beaucournu, J.C., C. Le Briand. 2020. Les ectoparasites de chiroptères dans le massif armoricain.Amikiro; Commission de Protection des Eaux, du Patrimoine, de l’Environnement, du Sous-sol et desChiroptères de Lorraine (CPEPESC Lorraine); Groupe Mammalogique Breton (GMB), 2020, Clément Léger, 978-2-9566304-2-5. _xFFFF_hal-02999974_xFFFF_. P. 1-75
Carios vespertilionis	Myotis mystacinus	47.2166	-1.54841	1	Beaucournu, J.C., C. Le Briand. 2020. Les ectoparasites de chiroptères dans le massif armoricain.Amikiro; Commission de Protection des Eaux, du Patrimoine, de l’Environnement, du Sous-sol et desChiroptères de Lorraine (CPEPESC Lorraine); Groupe Mammalogique Breton (GMB), 2020, Clément Léger, 978-2-9566304-2-5. _xFFFF_hal-02999974_xFFFF_. P. 1-75
Carios vespertilionis	Myotis mystacinus	47.0865	-1.28054	1	Beaucournu, J.C., C. Le Briand. 2020. Les ectoparasites de chiroptères dans le massif armoricain.Amikiro; Commission de Protection des Eaux, du Patrimoine, de l’Environnement, du Sous-sol et desChiroptères de Lorraine (CPEPESC Lorraine); Groupe Mammalogique Breton (GMB), 2020, Clément Léger, 978-2-9566304-2-5. _xFFFF_hal-02999974_xFFFF_. P. 1-75
Carios vespertilionis	Myotis mystacinus	50.8423	16.2919	1	Haitlinger, R. (1978). [External parasites of Lower Silesian bats. III. Spinturnicidae, Argasidae, Ixodidae (Acarina)]. Pasozyty zewnetrzne nietoperzy Dolnego Slaska. III. Spinturnicidae, Argasidae, Ixodidae (Acarina). Wiadomosci parazitologiczne. 1978. Vol. 24. P. 475–490.
Carios vespertilionis	Myotis mystacinus	49.2309	19.9033	82	Piksa, K., Skwarek, M., & Siuda, K. (2011). Argasid and Spinturnicid mite load on swarming bats in the Tatra Mountains, Poland. Folia parasitologica, 58(4), 322.
Carios vespertilionis	Myotis mystacinus	50.9461	15.9092	1	Haitlinger, R. (1978). [External parasites of Lower Silesian bats. III. Spinturnicidae, Argasidae, Ixodidae (Acarina)]. Pasozyty zewnetrzne nietoperzy Dolnego Slaska. III. Spinturnicidae, Argasidae, Ixodidae (Acarina). Wiadomosci parazitologiczne. 1978. Vol. 24. P. 475–490.
Carios vespertilionis	Myotis mystacinus	49.2333	19.9166	1	Siuda K, Stanko M, Piksa K, Górz A. 2009. Ticks (Acari: Ixodida) parasitizing bats in Poland and Slovakia. Wiadomosci Parazytologiczne, 55(1):39–45.
Carios vespertilionis	Myotis mystacinus	49.2333	19.9166	1	Siuda K, Stanko M, Piksa K, Górz A. 2009. Ticks (Acari: Ixodida) parasitizing bats in Poland and Slovakia. Wiadomosci Parazytologiczne, 55(1):39–45.
Carios vespertilionis	Myotis mystacinus	49.2333	19.9	1	Siuda K, Stanko M, Piksa K, Górz A. 2009. Ticks (Acari: Ixodida) parasitizing bats in Poland and Slovakia. Wiadomosci Parazytologiczne, 55(1):39–45.
Carios vespertilionis	Myotis mystacinus	49.2333	19.8666	1	Siuda K, Stanko M, Piksa K, Górz A. 2009. Ticks (Acari: Ixodida) parasitizing bats in Poland and Slovakia. Wiadomosci Parazytologiczne, 55(1):39–45.
Carios vespertilionis	Myotis mystacinus	49.25	19.8166	1	Siuda K, Stanko M, Piksa K, Górz A. 2009. Ticks (Acari: Ixodida) parasitizing bats in Poland and Slovakia. Wiadomosci Parazytologiczne, 55(1):39–45.
Carios vespertilionis	Myotis mystacinus	49.55	20.2666	1	Siuda K, Stanko M, Piksa K, Górz A. 2009. Ticks (Acari: Ixodida) parasitizing bats in Poland and Slovakia. Wiadomosci Parazytologiczne, 55(1):39–45.
Carios vespertilionis	Myotis mystacinus	49.65	19.6666	1	Siuda K, Stanko M, Piksa K, Górz A. 2009. Ticks (Acari: Ixodida) parasitizing bats in Poland and Slovakia. Wiadomosci Parazytologiczne, 55(1):39–45.
Carios vespertilionis	Myotis mystacinus	50.3333	19.4833	1	Siuda K, Stanko M, Piksa K, Górz A. 2009. Ticks (Acari: Ixodida) parasitizing bats in Poland and Slovakia. Wiadomosci Parazytologiczne, 55(1):39–45.
Carios vespertilionis	Myotis mystacinus	52.3833	15.4666	1	Siuda K, Stanko M, Piksa K, Górz A. 2009. Ticks (Acari: Ixodida) parasitizing bats in Poland and Slovakia. Wiadomosci Parazytologiczne, 55(1):39–45.
Carios vespertilionis	Myotis mystacinus	48.5213	20.4206	1	Dusbábek F., 1963. Parasitische Fledermausmilben der Tschechoslowakei IV. Fam. Trombiculidae, Sarcoptidae, Ixodidae, Argasidae und Dermanyssidae (Acarina). Časopis Československé Společnosti Entomologické, 1963, 60: 332-340.
Carios vespertilionis	Myotis mystacinus	50.8195	-3.76775	1	Thompson, G. B. (1935). The parasites of British birds and mammals. IV. Records of bat parasites. Entomologist’s Monthly Magazine, 71, 143-147.
Carios vespertilionis	Myotis mystacinus	54.1901	-7.5544	1	Martyn K.P., 1988. Provisional atlas of the ticks (Ixodoidea) of the british isles. Biological Records Centre Institute of Terrestrial Ecology, Monks Wood Experimental Station Huntingdon.
Carios vespertilionis	Myotis mystacinus	54.3063	-7.5764	1	Martyn K.P., 1988. Provisional atlas of the ticks (Ixodoidea) of the british isles. Biological Records Centre Institute of Terrestrial Ecology, Monks Wood Experimental Station Huntingdon.
Carios vespertilionis	Myotis mystacinus	54.3191	-7.4501	1	Martyn K.P., 1988. Provisional atlas of the ticks (Ixodoidea) of the british isles. Biological Records Centre Institute of Terrestrial Ecology, Monks Wood Experimental Station Huntingdon.
Carios vespertilionis	Myotis mystacinus	54.597	-5.93	1	Martyn K.P., 1988. Provisional atlas of the ticks (Ixodoidea) of the british isles. Biological Records Centre Institute of Terrestrial Ecology, Monks Wood Experimental Station Huntingdon.
Carios vespertilionis	Myotis nattereri	48.9352	11.7887	1	Rupp, D., A. Zahn, P. Ludwig (2004) Actual records of bat ectoparasites in Bavaria (Germany). Spixiana 27: 185-190.
Carios vespertilionis	Myotis nattereri	54.3414	10.2224	1	Walter, G. 1985. Koprologische Untersuchungen - eine Zeitgemasse Methode zur Erfassung der Ektoparasiten fauna der Fledermause. Drosera, 1, 29-34.
Carios vespertilionis	Myotis nattereri	32.2455	35.8318	20	Benda, P., Lučan, R.K., Obuch, J., Reiter, A., Andreas, M., Bačkor, P., Bohnenstengel, T., Eid, E.K., Ševčík, M., Vallo, P. & Amr, Z.S. (2010) Bats (Mammalia: Chiroptera) of the Eastern Mediterranean and Middle East. Part 8. Bats of Jordan: fauna, ecology, echolocation, ectoparasites. Acta Societatis Zoologicae Bohemicae, 74, 185–353.
Carios vespertilionis	Myotis nattereri	32.25	35.8334	1	Saliba, E. K., Amr, Z. S., Wassef, H. Y., Hoogstraal, H., & Main, A. J. (1990). The ticks (Ixodoidea) of East Jordan and the West Bank. Dirasat ser. B (Pure and Applied Sciences) 17: 156-175.
Carios vespertilionis	Myotis nattereri	49.55	20.2666	1	Siuda K, Stanko M, Piksa K, Górz A. 2009. Ticks (Acari: Ixodida) parasitizing bats in Poland and Slovakia. Wiadomosci Parazytologiczne, 55(1):39–45.
Carios vespertilionis	Myotis nattereri	44.0842	27.6399	2	Sándor, A.D., A. Corduneanu, Á. Péter, A.D. Mihalca, L. Barti, I. Csősz, K. Szőke, S. Hornok (2019) Bats and ticks: Host selection and seasonality of bat-specialist ticks in Eastern Europe. Parasites & Vectors 12: 605.
Carios vespertilionis	Myotis nattereri	45.1719	28.6471	3	Sándor, A.D., A. Corduneanu, Á. Péter, A.D. Mihalca, L. Barti, I. Csősz, K. Szőke, S. Hornok (2019) Bats and ticks: Host selection and seasonality of bat-specialist ticks in Eastern Europe. Parasites & Vectors 12: 605.
Carios vespertilionis	Myotis spp.	52.1833	18.1833	1	Siuda K, Stanko M, Piksa K, Górz A. 2009. Ticks (Acari: Ixodida) parasitizing bats in Poland and Slovakia. Wiadomosci Parazytologiczne, 55(1):39–45.
Carios vespertilionis	Nyctalus lasiopterus	36.9896	-6.44377	2	Juan Quetglas pers com.
Carios vespertilionis	Nyctalus lasiopterus	36.9896	-6.44377	2	Juan Quetglas pers com.
Carios vespertilionis	Nyctalus lasiopterus	36.9896	-6.44377	2	Juan Quetglas pers com.
Carios vespertilionis	Nyctalus lasiopterus	36.9896	-6.44377	2	Juan Quetglas pers com.
Carios vespertilionis	Nyctalus leisleri	52.7294	9.60547	1	Haitlinger, R., Walter G.(1979). Data relating to the distribution and host-specificity of bat-infesting mites (Acari, Mesostigmata, Prostigmata, Astigmata) in Germany. Drosera. 1997. Vol. 2. P. 95–112.
Carios vespertilionis	Nyctalus leisleri	52.7294	9.60547	6	Walter, G. 1992. Verbreitung und Biologie von Argas vespertilionis, Ixodes simplex und Ixodes ricinus (Ixodidea: Ixodidae; Argasidae) bei Fledermäusen (Chiroptera) in der Bundesrepublik Deutschland. Myotis 30: 123-132.
Carios vespertilionis	Nyctalus leisleri	52.7294	9.60547	1	Walter, G. 1992. Verbreitung und Biologie von Argas vespertilionis, Ixodes simplex und Ixodes ricinus (Ixodidea: Ixodidae; Argasidae) bei Fledermäusen (Chiroptera) in der Bundesrepublik Deutschland. Myotis 30: 123-132.
Carios vespertilionis	Nyctalus leisleri	42.1767	-2.70522	1	Estrada-Peña, A., Peribanez-Lopez, M. A., Sanchez-Acedo, C., Balcells-Rocamora, E., & Serra-Cobo, J. (1989). Distribution and faunal composition in north and northeast of Spain of some mites and ticks parasitic on Chiroptera (Spinturnicidae, Macronyssidae, Ixodidae, and Argasidae). Acarologia.
Carios vespertilionis	Nyctalus leisleri	32.6677	-16.9229	1	Estrada-Peña, A., C. Ibañez, and D. Trujillo. 1990. Nuevas citas de ácaros parásitos de quirópteros en la Península Ibérica, Norte de África e Islas de la Macaronesia. Rev. Iber. Parasitol. 50: 91–94.
Carios vespertilionis	Nyctalus leisleri	42.1765	-2.70549	1	Estrada-Peña, A., C. Ibañez, and D. Trujillo. 1990. Nuevas citas de ácaros parásitos de quirópteros en la Península Ibérica, Norte de África e Islas de la Macaronesia. Rev. Iber. Parasitol. 50: 91–94.
Carios vespertilionis	Nyctalus leisleri	42.1765	-2.70549	1	Estrada-Peña, A., C. Ibañez, and D. Trujillo. 1990. Nuevas citas de ácaros parásitos de quirópteros en la Península Ibérica, Norte de África e Islas de la Macaronesia. Rev. Iber. Parasitol. 50: 91–94.
Carios vespertilionis	Nyctalus leisleri	44.2556	6.92542	1	Beaucournu J. C., Noblet J-F., Gilot B., Degeilh B. 1999. Les tiques de Chauves-Souris dans les Alpes et les Préalpes françaises (Acarina, Ixodoidea, Ixodidae et Argasidae). Bulletin de la Société Entomologique de France, 104, 3: 299–306.
Carios vespertilionis	Nyctalus leisleri	51.9167	-8.5667	1	Estrada-Peña, A., Mihalca, A. D., & Petney, T. N. (Eds.). (2018). Ticks of Europe and North Africa: a guide to species identification. Springer.
Carios vespertilionis	Nyctalus leisleri	52.6464	-7.2596	1	Kelly T.C., Sleeman D.P., Fennessy G.J., Dillon A., Walton G.A., Reviewed J.G, 2001. The mammal ticks of Ireland-their distribution and hosts. The Irish Naturalists' Journal, Vol. 26, No. 10, pp. 363-370.
Carios vespertilionis	Nyctalus leisleri	53.515	-8.851	1	Kelly T.C., Sleeman D.P., Fennessy G.J., Dillon A., Walton G.A., Reviewed J.G, 2001. The mammal ticks of Ireland-their distribution and hosts. The Irish Naturalists' Journal, Vol. 26, No. 10, pp. 363-370.
Carios vespertilionis	Nyctalus leisleri	53.7422	-6.3125	1	Kelly T.C., Sleeman D.P., Fennessy G.J., Dillon A., Walton G.A., Reviewed J.G, 2001. The mammal ticks of Ireland-their distribution and hosts. The Irish Naturalists' Journal, Vol. 26, No. 10, pp. 363-370.
Carios vespertilionis	Nyctalus leisleri	53.9528	-9.3557	1	Kelly T.C., Sleeman D.P., Fennessy G.J., Dillon A., Walton G.A., Reviewed J.G, 2001. The mammal ticks of Ireland-their distribution and hosts. The Irish Naturalists' Journal, Vol. 26, No. 10, pp. 363-370.
Carios vespertilionis	Nyctalus leisleri	44.1597	11.381	1	Scaravelli, D. (2013). 131-Argas (Carios) vespertilionis (Latreille, 1802) (Arachnida Ixodida Argasidae). Segnalazioni faunistiche n. 129-137. Quad. Studi Nat. Romagna, 38: 230.
Carios vespertilionis	Nyctalus noctula	47.2537	11.6015	1	D'Amico Gianluca pers com.
Carios vespertilionis	Nyctalus noctula	47.2692	11.4041	1	D'Amico Gianluca pers com.
Carios vespertilionis	Nyctalus noctula	46.2046	6.14344	5	Beaucournu J. C. (1966). Sur quelques Ixodoidea (Acarina) palearctiques infeodes aux micro-Chiropteres. Annales de Parasitologie 41: 495-502.
Carios vespertilionis	Nyctalus noctula	53.2837	13.7873	1	Schmidt, E. 1987. [Findings of Acari in bats in the District of Neubrandenburg (GDR).] Nachweise von Acari bei Chiroptera im Bezirk Neubrandenburg (DDR). Angewandte Parasitologie, 28(2), 103-107.
Carios vespertilionis	Nyctalus noctula	54.1993	10.4491	1	Walter, G. 1992. Verbreitung und Biologie von Argas vespertilionis, Ixodes simplex und Ixodes ricinus (Ixodidea: Ixodidae; Argasidae) bei Fledermäusen (Chiroptera) in der Bundesrepublik Deutschland. Myotis 30: 123-132.
Carios vespertilionis	Nyctalus noctula	53.1804	8.63501	1	Voigts,H., A. C. Oudemans (1903-1904). Zur Kenntnis der Milben -Fauna von Bremen. – Abhandlungen des Naturwissenschaftlichen Vereins zu Bremen – 18: 199 - 253.
Carios vespertilionis	Nyctalus noctula	48.2147	12.3928	1	Rupp, D., A. Zahn, P. Ludwig (2004) Actual records of bat ectoparasites in Bavaria (Germany). Spixiana 27: 185-190.
Carios vespertilionis	Nyctalus noctula	32.6677	-16.9229	1	Estrada-Peña, A., C. Ibañez, and D. Trujillo. 1990. Nuevas citas de ácaros parásitos de quirópteros en la Península Ibérica, Norte de África e Islas de la Macaronesia. Rev. Iber. Parasitol. 50: 91–94.
Carios vespertilionis	Nyctalus noctula	42.1765	-2.70549	1	Estrada-Peña, A., C. Ibañez, and D. Trujillo. 1990. Nuevas citas de ácaros parásitos de quirópteros en la Península Ibérica, Norte de África e Islas de la Macaronesia. Rev. Iber. Parasitol. 50: 91–94.
Carios vespertilionis	Nyctalus noctula	46.162	18.2424	1	Hornok, S., Szőke, K., Görföl, T., Földvári, G., Tu, V. T., Takács, N., ... & Wang, Y. (2017). Molecular investigations of the bat tick Argas vespertilionis (Ixodida: Argasidae) and Babesia vesperuginis (Apicomplexa: Piroplasmida) reflect “bat connection” between Central Europe and Central Asia. Experimental and Applied Acarology, 72(1), 69-77.
Carios vespertilionis	Nyctalus noctula	46.162	18.2424	3	Hornok, S., Szőke, K., Görföl, T., Földvári, G., Tu, V. T., Takács, N., ... & Wang, Y. (2017). Molecular investigations of the bat tick Argas vespertilionis (Ixodida: Argasidae) and Babesia vesperuginis (Apicomplexa: Piroplasmida) reflect “bat connection” between Central Europe and Central Asia. Experimental and Applied Acarology, 72(1), 69-77.
Carios vespertilionis	Nyctalus noctula	46.6454	29.7417	1	Movila A., S. Andreev (2002) Ectoparasite species of cave dwelling and forest bats.Proceedings of the IXth European Bat Research Symposium, Le Havre 26-30 August 2002. P.8.
Carios vespertilionis	Nyctalus noctula	50.9459	17.2924	1	Haitlinger, R., & Lupicki, D. (2008). Arthropods (Acari, Siphonaptera, Heteroptera, Psocoptera) associated with Nyctalus noctula (Schreber, 1774)(Chiroptera: Vespertilionidae) in Southern Poland. Wiad Parazytol, 54, 123-30.
Carios vespertilionis	Nyctalus noctula	44.0854	27.6389	17	Sándor, A.D., A. Corduneanu, Á. Péter, A.D. Mihalca, L. Barti, I. Csősz, K. Szőke, S. Hornok (2019) Bats and ticks: Host selection and seasonality of bat-specialist ticks in Eastern Europe. Parasites & Vectors 12: 605.
Carios vespertilionis	Nyctalus noctula	44.0854	27.6389	11	Sándor, A.D., A. Corduneanu, Á. Péter, A.D. Mihalca, L. Barti, I. Csősz, K. Szőke, S. Hornok (2019) Bats and ticks: Host selection and seasonality of bat-specialist ticks in Eastern Europe. Parasites & Vectors 12: 605.
Carios vespertilionis	Nyctalus noctula	44.0854	27.6389	3	Sándor, A.D., A. Corduneanu, Á. Péter, A.D. Mihalca, L. Barti, I. Csősz, K. Szőke, S. Hornok (2019) Bats and ticks: Host selection and seasonality of bat-specialist ticks in Eastern Europe. Parasites & Vectors 12: 605.
Carios vespertilionis	Nyctalus noctula	48.5106	39.3614	1	Bobkova, O. A. (2003). [Distribution of Ticks (Ixodoidea, Parasitiformes)–Ectoparasites of Bats (Chiroptera) in Ukraine]. Vestnik zoologii, 37(6), 23-28.
Carios vespertilionis	Nyctalus noctula	44.0854	27.6389	8	Sándor, A.D., A. Corduneanu, Á. Péter, A.D. Mihalca, L. Barti, I. Csősz, K. Szőke, S. Hornok (2019) Bats and ticks: Host selection and seasonality of bat-specialist ticks in Eastern Europe. Parasites & Vectors 12: 605.
Carios vespertilionis	Nyctalus noctula	44.0854	27.6389	1	Sándor, A.D., A. Corduneanu, Á. Péter, A.D. Mihalca, L. Barti, I. Csősz, K. Szőke, S. Hornok (2019) Bats and ticks: Host selection and seasonality of bat-specialist ticks in Eastern Europe. Parasites & Vectors 12: 605.
Carios vespertilionis	Nyctalus noctula	44.0854	27.6389	1	Sándor, A.D., A. Corduneanu, Á. Péter, A.D. Mihalca, L. Barti, I. Csősz, K. Szőke, S. Hornok (2019) Bats and ticks: Host selection and seasonality of bat-specialist ticks in Eastern Europe. Parasites & Vectors 12: 605.
Carios vespertilionis	Otonycteris hemprichii	29.3089	30.8429	1	Hoogstraal, H. (1952). Notes on Egyptian ticks (Ixodoidea). I. The genus Argas (Argasidae) in the Cairo area. In Proceedings of the Egyptian Academy of Sciences (Vol. 7, pp. 114-27).
Carios vespertilionis	Otonycteris hemprichii	31.7427	36.7813	78	Benda, P., Lučan, R.K., Obuch, J., Reiter, A., Andreas, M., Bačkor, P., Bohnenstengel, T., Eid, E.K., Ševčík, M., Vallo, P. & Amr, Z.S. (2010) Bats (Mammalia: Chiroptera) of the Eastern Mediterranean and Middle East. Part 8. Bats of Jordan: fauna, ecology, echolocation, ectoparasites. Acta Societatis Zoologicae Bohemicae, 74, 185–353.
Carios vespertilionis	Picus viridis	45.6101	10.6868	1	Manilla G. 1988. Acari Ixodida. Fauna d’Italia XXXVI. Calderini, Bologna, 280 pp.
Carios vespertilionis	Pipistrellus kuhli	39.7818	3.13342	1	Noblet, J.F. (1995) Els quiròpters del Parc Natural de s‘Albufera de Mallorca. Monografies de la Societat d'Història Natural de les Balears, 4, 169–173.
Carios vespertilionis	Pipistrellus kuhlii	40.3274	20.1868	17	Benda, P., Ševčík, M., Bego, F., Sachanowicz, K., Spitzenberger, F., Tájek, P., ... & Uhrin, M. (2019). Bats (Mammalia: Chiroptera) of the Eastern Mediterranean and Middle East. Part 15. The fauna of bats and bat ectoparasites of Albania with a catalogue of bats from the western Balkans in the collection of the National Museum, Prague. Acta Soc. Zool. Bohem, 83, 1-238.
Carios vespertilionis	Pipistrellus kuhlii	40.2925	20.0183	1	Benda, P., Ševčík, M., Bego, F., Sachanowicz, K., Spitzenberger, F., Tájek, P., ... & Uhrin, M. (2019). Bats (Mammalia: Chiroptera) of the Eastern Mediterranean and Middle East. Part 15. The fauna of bats and bat ectoparasites of Albania with a catalogue of bats from the western Balkans in the collection of the National Museum, Prague. Acta Soc. Zool. Bohem, 83, 1-238.
Carios vespertilionis	Pipistrellus kuhlii	36.1945	1.34572	1	Nuttall G.H.F., Warburton C., Cooper W.F., Robinson L.E., 1911.- Ticks. A monograph of the Ixodoidea. Part II. Cambridge University Press, Cambridge, 348 p.
Carios vespertilionis	Pipistrellus kuhlii	43.2029	-2.82281	1	Imaz, E., Aihartza, J. R., & Totorika, M. J. (1999). Ectoparasites on bats (Gamasida, Ixodida, Diptera) in Biscay (N Iberian peninsula). Miscel· lània Zoològica, 22(2), 21-30.
Carios vespertilionis	Pipistrellus kuhlii	39.7818	3.13342	2	Noblet, J.F. (1995) Els quiròpters del Parc Natural de s‘Albufera de Mallorca. Monografies de la Societat d'Història Natural de les Balears, 4, 169–173.
Carios vespertilionis	Pipistrellus kuhlii	36.4618	-5.72451	1	Estrada-Peña, A., C. Ibañez, and D. Trujillo. 1990. Nuevas citas de ácaros parásitos de quirópteros en la Península Ibérica, Norte de África e Islas de la Macaronesia. Rev. Iber. Parasitol. 50: 91–94.
Carios vespertilionis	Pipistrellus kuhlii	40.9983	-0.671501	1	Estrada-Peña, A., C. Ibañez, and D. Trujillo. 1990. Nuevas citas de ácaros parásitos de quirópteros en la Península Ibérica, Norte de África e Islas de la Macaronesia. Rev. Iber. Parasitol. 50: 91–94.
Carios vespertilionis	Pipistrellus kuhlii	44.8503	-0.450228	1	Lamontellerie, M. (1965). Les tiques (Acarina, Ixodoidea) du sud-ouest de la France. Annales de parasitologie humaine et comparée, 40(1), 87-100.
Carios vespertilionis	Pipistrellus kuhlii	45.127	5.5265	1	Beaucournu J. C., Noblet J-F., Gilot B., Degeilh B. 1999. Les tiques de Chauves-Souris dans les Alpes et les Préalpes françaises (Acarina, Ixodoidea, Ixodidae et Argasidae). Bulletin de la Société Entomologique de France, 104, 3: 299–306.
Carios vespertilionis	Pipistrellus kuhlii	45.2066	5.66368	1	Beaucournu J. C., Noblet J-F., Gilot B., Degeilh B. 1999. Les tiques de Chauves-Souris dans les Alpes et les Préalpes françaises (Acarina, Ixodoidea, Ixodidae et Argasidae). Bulletin de la Société Entomologique de France, 104, 3: 299–306.
Carios vespertilionis	Pipistrellus kuhlii	47.8601	-0.289605	1	Beaucournu, J.C., C. Le Briand. 2020. Les ectoparasites de chiroptères dans le massif armoricain.Amikiro; Commission de Protection des Eaux, du Patrimoine, de l’Environnement, du Sous-sol et desChiroptères de Lorraine (CPEPESC Lorraine); Groupe Mammalogique Breton (GMB), 2020, Clément Léger, 978-2-9566304-2-5. _xFFFF_hal-02999974_xFFFF_. P. 1-75
Carios vespertilionis	Pipistrellus kuhlii	47.6917	-1.68907	1	Beaucournu, J.C., C. Le Briand. 2020. Les ectoparasites de chiroptères dans le massif armoricain.Amikiro; Commission de Protection des Eaux, du Patrimoine, de l’Environnement, du Sous-sol et desChiroptères de Lorraine (CPEPESC Lorraine); Groupe Mammalogique Breton (GMB), 2020, Clément Léger, 978-2-9566304-2-5. _xFFFF_hal-02999974_xFFFF_. P. 1-75
Carios vespertilionis	Pipistrellus kuhlii	47.5183	21.9693	1	Hornok, S., Szőke, K., Görföl, T., Földvári, G., Tu, V. T., Takács, N., ... & Wang, Y. (2017). Molecular investigations of the bat tick Argas vespertilionis (Ixodida: Argasidae) and Babesia vesperuginis (Apicomplexa: Piroplasmida) reflect “bat connection” between Central Europe and Central Asia. Experimental and Applied Acarology, 72(1), 69-77.
Carios vespertilionis	Pipistrellus kuhlii	33.2761	44.3793	1	Weber, N. A. (1955). Notes on Iraq Insectivora and Chiroptera. Journal of Mammalogy, 36(1), 123-126.
Carios vespertilionis	Pipistrellus kuhlii	33.3153	44.3659	1	Hoogstraal, H., M.N. Kaiser. (1958). The ticks (Ixodoidea) of Iraq: Keys, hosts and distribution. Iraqi Med. Prof. 6(2-3): 58-84.
Carios vespertilionis	Pipistrellus kuhlii	32.3584	44.2915	1	Abul-Hab, J.K. 1997. Further survey for the ectoparasites of bats in Iraq. In: Jeannin, P.-Y. [Ed.]. Proc. 12th International Congress of Speleology, La Chaux-de-Fonds, Switzerland, 10-17.08.1997. Vol. 3. Speleo Projects, Basel: 369-370.
Carios vespertilionis	Pipistrellus kuhlii	33.2708	44.3774	1	Abul-Hab, J.K., Shihab B.A. 1989: Ectoparasites of some bats from Iraq. Bulletin of the Iraq Natural History Museum 8(2): 59–64.
Carios vespertilionis	Pipistrellus kuhlii	34.3884	47.1246	502	Sharifi, M., Vaissi, S., & Javanbakht, H. (2018). Seasonal variation in prevalence, parasite load and mean intensity of ectoparasites in Pipistrellus kuhlii (Chiroptera: Vespertilionidae) from Iran. Acta Biologica Szegediensis, 62(2), 190-194.
Carios vespertilionis	Pipistrellus kuhlii	44.3168	8.39649	1	Starkoff, O. (1958). Ixodoidea d'Italia. Ed. Il Pensiero Scientifico, Roma p. 1-385.
Carios vespertilionis	Pipistrellus kuhlii	41.9028	12.4964	1	Starkoff, O. (1958). Ixodoidea d'Italia. Ed. Il Pensiero Scientifico, Roma p. 1-385.
Carios vespertilionis	Pipistrellus kuhlii	44.4056	8.94631	1	Starkoff, O. (1958). Ixodoidea d'Italia. Ed. Il Pensiero Scientifico, Roma p. 1-385.
Carios vespertilionis	Pipistrellus kuhlii	38.4937	14.9272	1	Starkoff, O. (1958). Ixodoidea d'Italia. Ed. Il Pensiero Scientifico, Roma p. 1-385.
Carios vespertilionis	Pipistrellus kuhlii	45.6983	9.67727	1	Manilla G. 1984. Zecche (Acari: Ixodoidea) conservate nel Museo civico di Scienze Naturali “Enrico Caffi” di Bergamo. Riv Mus Sci Nat Bergamo 8:55-90.
Carios vespertilionis	Pipistrellus kuhlii	29.6884	35.3821	1	Benda, P., Lučan, R.K., Obuch, J., Reiter, A., Andreas, M., Bačkor, P., Bohnenstengel, T., Eid, E.K., Ševčík, M., Vallo, P. & Amr, Z.S. (2010) Bats (Mammalia: Chiroptera) of the Eastern Mediterranean and Middle East. Part 8. Bats of Jordan: fauna, ecology, echolocation, ectoparasites. Acta Societatis Zoologicae Bohemicae, 74, 185–353.
Carios vespertilionis	Pipistrellus kuhlii	32.1856	20.5871	1	Benda, P., Spitzenberger, F., Hanák, V., Andreas, M., Reiter, A., Ševčík, M., ... & UHRIN, M. (2014). Bats (Mammalia: Chiroptera) of the Eastern Mediterranean and Middle East. Part 11. On the bat fauna of Libya II. Acta Societatis zoologicae bohemicae, 78, 1-162.
Carios vespertilionis	Pipistrellus kuhlii	31.4272	20.0328	1	Benda, P., Spitzenberger, F., Hanák, V., Andreas, M., Reiter, A., Ševčík, M., ... & UHRIN, M. (2014). Bats (Mammalia: Chiroptera) of the Eastern Mediterranean and Middle East. Part 11. On the bat fauna of Libya II. Acta Societatis zoologicae bohemicae, 78, 1-162.
Carios vespertilionis	Pipistrellus kuhlii	31.9867	11.9253	1	Benda, P., Spitzenberger, F., Hanák, V., Andreas, M., Reiter, A., Ševčík, M., ... & UHRIN, M. (2014). Bats (Mammalia: Chiroptera) of the Eastern Mediterranean and Middle East. Part 11. On the bat fauna of Libya II. Acta Societatis zoologicae bohemicae, 78, 1-162.
Carios vespertilionis	Pipistrellus kuhlii	46.2766	48.0226	4	Orlova, M.V., Smirnov D.G., Vekhnik V.P., Lukyanenko A.M., Zabashta A.V. 2020. Ektoparasites and pathogens of kuhl’s pipistrelle Pipistrellus kuhlii (Kuhl, 1817) (Chiroptera: Vespertilionidae) (own and literature data review). Rossiyskiy Zhurnal Biologicheskikh Invaziy 3: 61-76.
Carios vespertilionis	Pipistrellus kuhlii	36.8065	10.1815	1	Colas-Belcour, J. (1933). Contribution a l'etude de la biologie d'Argas vespertilionis Latr. Bulletin de la Société de Pathologie Exotique 26(7): 937-940.
Carios vespertilionis	Pipistrellus maderensis	28.1879	-17.1959	1	Estrada-Peña, A., C. Ibañez, and D. Trujillo. 1990. Nuevas citas de ácaros parásitos de quirópteros en la Península Ibérica, Norte de África e Islas de la Macaronesia. Rev. Iber. Parasitol. 50: 91–94.
Carios vespertilionis	Pipistrellus maderensis	28.1879	-17.1959	1	Estrada-Peña, A., C. Ibañez, and D. Trujillo. 1990. Nuevas citas de ácaros parásitos de quirópteros en la Península Ibérica, Norte de África e Islas de la Macaronesia. Rev. Iber. Parasitol. 50: 91–94.
Carios vespertilionis	Pipistrellus maderensis	28.2168	-17.2628	1	Estrada-Peña, A., C. Ibañez, and D. Trujillo. 1990. Nuevas citas de ácaros parásitos de quirópteros en la Península Ibérica, Norte de África e Islas de la Macaronesia. Rev. Iber. Parasitol. 50: 91–94.
Carios vespertilionis	Pipistrellus maderensis	28.8038	-17.7739	1	Estrada-Peña, A., C. Ibañez, and D. Trujillo. 1990. Nuevas citas de ácaros parásitos de quirópteros en la Península Ibérica, Norte de África e Islas de la Macaronesia. Rev. Iber. Parasitol. 50: 91–94.
Carios vespertilionis	Pipistrellus maderensis	28.2539	-16.6183	1	Estrada-Peña, A., C. Ibañez, and D. Trujillo. 1990. Nuevas citas de ácaros parásitos de quirópteros en la Península Ibérica, Norte de África e Islas de la Macaronesia. Rev. Iber. Parasitol. 50: 91–94.
Carios vespertilionis	Pipistrellus maderensis	28.2539	-16.6183	1	Estrada-Peña, A., C. Ibañez, and D. Trujillo. 1990. Nuevas citas de ácaros parásitos de quirópteros en la Península Ibérica, Norte de África e Islas de la Macaronesia. Rev. Iber. Parasitol. 50: 91–94.
Carios vespertilionis	Pipistrellus maderensis	28.1891	-16.5688	1	Estrada-Peña, A., C. Ibañez, and D. Trujillo. 1990. Nuevas citas de ácaros parásitos de quirópteros en la Península Ibérica, Norte de África e Islas de la Macaronesia. Rev. Iber. Parasitol. 50: 91–94.
Carios vespertilionis	Pipistrellus maderensis	28.085	-17.3336	1	Estrada-Peña, A., C. Ibañez, and D. Trujillo. 1990. Nuevas citas de ácaros parásitos de quirópteros en la Península Ibérica, Norte de África e Islas de la Macaronesia. Rev. Iber. Parasitol. 50: 91–94.
Carios vespertilionis	Pipistrellus nathusii	50.7455	3.60318	1	McKee, CD., AI. Krawczyk, AD. Sándor, G. Földvári, D. Dekeukeleire, AJ. Haarsma, MY. Kosoy, CT. Webb, H. Sprong (accepted) Host phylogeny, geographic overlap, and roost sharing shape parasite communities in European bats. Frontiers in Ecology and Evolution
Carios vespertilionis	Pipistrellus nathusii	51.0745	4.49195	1	McKee, CD., AI. Krawczyk, AD. Sándor, G. Földvári, D. Dekeukeleire, AJ. Haarsma, MY. Kosoy, CT. Webb, H. Sprong (accepted) Host phylogeny, geographic overlap, and roost sharing shape parasite communities in European bats. Frontiers in Ecology and Evolution
Carios vespertilionis	Pipistrellus nathusii	46.3037	6.16485	1	Beaucournu J. C. (1966). Sur quelques Ixodoidea (Acarina) palearctiques infeodes aux micro-Chiropteres. Annales de Parasitologie 41: 495-502.
Carios vespertilionis	Pipistrellus nathusii	47.1341	8.19336	2	Beaucournu J. C. (1966). Sur quelques Ixodoidea (Acarina) palearctiques infeodes aux micro-Chiropteres. Annales de Parasitologie 41: 495-502.
Carios vespertilionis	Pipistrellus nathusii	53.2837	13.7873	1	Schmidt, E. 1987. [Findings of Acari in bats in the District of Neubrandenburg (GDR).] Nachweise von Acari bei Chiroptera im Bezirk Neubrandenburg (DDR). Angewandte Parasitologie, 28(2), 103-107.
Carios vespertilionis	Pipistrellus nathusii	54.1375	10.41	15	Walter, G. 1985. Koprologische Untersuchungen - eine Zeitgemasse Methode zur Erfassung der Ektoparasiten fauna der Fledermause. Drosera, 1, 29-34.
Carios vespertilionis	Pipistrellus nathusii	52.2964	8.89491	3	Walter, G. 1992. Verbreitung und Biologie von Argas vespertilionis, Ixodes simplex und Ixodes ricinus (Ixodidea: Ixodidae; Argasidae) bei Fledermäusen (Chiroptera) in der Bundesrepublik Deutschland. Myotis 30: 123-132.
Carios vespertilionis	Pipistrellus nathusii	51.7296	10.2573	1	Haitlinger, R., Walter G.(1979). Data relating to the distribution and host-specificity of bat-infesting mites (Acari, Mesostigmata, Prostigmata, Astigmata) in Germany. Drosera. 1997. Vol. 2. P. 95–112.
Carios vespertilionis	Pipistrellus nathusii	54.1368	10.4466	2	Walter, G. 1992. Verbreitung und Biologie von Argas vespertilionis, Ixodes simplex und Ixodes ricinus (Ixodidea: Ixodidae; Argasidae) bei Fledermäusen (Chiroptera) in der Bundesrepublik Deutschland. Myotis 30: 123-132.
Carios vespertilionis	Pipistrellus nathusii	54.1743	10.435	1	Walter, G. 1985. Koprologische Untersuchungen - eine Zeitgemasse Methode zur Erfassung der Ektoparasiten fauna der Fledermause. Drosera, 1, 29-34.
Carios vespertilionis	Pipistrellus nathusii	40.7083	0.849904	2	Juan Quetglas pers com.
Carios vespertilionis	Pipistrellus nathusii	58.2934	26.1595	1	Stanyukovich, MK (1990). [Gamasid and argasid ticks of bats from Pribaltika and Leningrad district]. Parasitology, 24 (3), 193-199.
Carios vespertilionis	Pipistrellus nathusii	45.2052	5.73779	1	Beaucournu J. C., Noblet J-F., Gilot B., Degeilh B. 1999. Les tiques de Chauves-Souris dans les Alpes et les Préalpes françaises (Acarina, Ixodoidea, Ixodidae et Argasidae). Bulletin de la Société Entomologique de France, 104, 3: 299–306.
Carios vespertilionis	Pipistrellus nathusii	47.8601	-0.289605	1	Beaucournu, J.C., C. Le Briand. 2020. Les ectoparasites de chiroptères dans le massif armoricain.Amikiro; Commission de Protection des Eaux, du Patrimoine, de l’Environnement, du Sous-sol et desChiroptères de Lorraine (CPEPESC Lorraine); Groupe Mammalogique Breton (GMB), 2020, Clément Léger, 978-2-9566304-2-5. _xFFFF_hal-02999974_xFFFF_. P. 1-75
Carios vespertilionis	Pipistrellus nathusii	46.2076	18.8659	58	Hornok, S., Szőke, K., Görföl, T., Földvári, G., Tu, V. T., Takács, N., ... & Wang, Y. (2017). Molecular investigations of the bat tick Argas vespertilionis (Ixodida: Argasidae) and Babesia vesperuginis (Apicomplexa: Piroplasmida) reflect “bat connection” between Central Europe and Central Asia. Experimental and Applied Acarology, 72(1), 69-77.
Carios vespertilionis	Pipistrellus nathusii	57.1365	24.5621	2	Stanyukovich, MK (1990). [Gamasid and argasid ticks of bats from Pribaltika and Leningrad district]. Parasitology, 24 (3), 193-199.
Carios vespertilionis	Pipistrellus nathusii	52.0705	4.3007	1	McKee, CD., AI. Krawczyk, AD. Sándor, G. Földvári, D. Dekeukeleire, AJ. Haarsma, MY. Kosoy, CT. Webb, H. Sprong (accepted) Host phylogeny, geographic overlap, and roost sharing shape parasite communities in European bats. Frontiers in Ecology and Evolution
Carios vespertilionis	Pipistrellus nathusii	52.0705	4.3007	1	McKee, CD., AI. Krawczyk, AD. Sándor, G. Földvári, D. Dekeukeleire, AJ. Haarsma, MY. Kosoy, CT. Webb, H. Sprong (accepted) Host phylogeny, geographic overlap, and roost sharing shape parasite communities in European bats. Frontiers in Ecology and Evolution
Carios vespertilionis	Pipistrellus nathusii	52.0705	4.3007	1	McKee, CD., AI. Krawczyk, AD. Sándor, G. Földvári, D. Dekeukeleire, AJ. Haarsma, MY. Kosoy, CT. Webb, H. Sprong (accepted) Host phylogeny, geographic overlap, and roost sharing shape parasite communities in European bats. Frontiers in Ecology and Evolution
Carios vespertilionis	Pipistrellus nathusii	52.1916	4.56647	1	McKee, CD., AI. Krawczyk, AD. Sándor, G. Földvári, D. Dekeukeleire, AJ. Haarsma, MY. Kosoy, CT. Webb, H. Sprong (accepted) Host phylogeny, geographic overlap, and roost sharing shape parasite communities in European bats. Frontiers in Ecology and Evolution
Carios vespertilionis	Pipistrellus nathusii	52.2112	5.96992	1	McKee, CD., AI. Krawczyk, AD. Sándor, G. Földvári, D. Dekeukeleire, AJ. Haarsma, MY. Kosoy, CT. Webb, H. Sprong (accepted) Host phylogeny, geographic overlap, and roost sharing shape parasite communities in European bats. Frontiers in Ecology and Evolution
Carios vespertilionis	Pipistrellus nathusii	52.3519	6.12708	1	McKee, CD., AI. Krawczyk, AD. Sándor, G. Földvári, D. Dekeukeleire, AJ. Haarsma, MY. Kosoy, CT. Webb, H. Sprong (accepted) Host phylogeny, geographic overlap, and roost sharing shape parasite communities in European bats. Frontiers in Ecology and Evolution
Carios vespertilionis	Pipistrellus nathusii	52.6424	5.06021	1	McKee, CD., AI. Krawczyk, AD. Sándor, G. Földvári, D. Dekeukeleire, AJ. Haarsma, MY. Kosoy, CT. Webb, H. Sprong (accepted) Host phylogeny, geographic overlap, and roost sharing shape parasite communities in European bats. Frontiers in Ecology and Evolution
Carios vespertilionis	Pipistrellus nathusii	52.886	5.06653	1	McKee, CD., AI. Krawczyk, AD. Sándor, G. Földvári, D. Dekeukeleire, AJ. Haarsma, MY. Kosoy, CT. Webb, H. Sprong (accepted) Host phylogeny, geographic overlap, and roost sharing shape parasite communities in European bats. Frontiers in Ecology and Evolution
Carios vespertilionis	Pipistrellus nathusii	52.936	4.77375	1	McKee, CD., AI. Krawczyk, AD. Sándor, G. Földvári, D. Dekeukeleire, AJ. Haarsma, MY. Kosoy, CT. Webb, H. Sprong (accepted) Host phylogeny, geographic overlap, and roost sharing shape parasite communities in European bats. Frontiers in Ecology and Evolution
Carios vespertilionis	Pipistrellus nathusii	53.1754	5.41708	1	McKee, CD., AI. Krawczyk, AD. Sándor, G. Földvári, D. Dekeukeleire, AJ. Haarsma, MY. Kosoy, CT. Webb, H. Sprong (accepted) Host phylogeny, geographic overlap, and roost sharing shape parasite communities in European bats. Frontiers in Ecology and Evolution
Carios vespertilionis	Pipistrellus nathusii	54.3481	18.6617	1	Mierzyński, Ł., Izdebska, J. N., & Ciechanowski, M. (2018). New data on the distribution of Carios vespertilionis Latreille, 1802 (Ixodida, Argasidae) in bats (Chiroptera) from northern Poland. Annals of Parasitology, 64(4): 361-366.
Carios vespertilionis	Pipistrellus nathusii	52.8808	16.0113	1	Siuda K, Stanko M, Piksa K, Górz A. 2009. Ticks (Acari: Ixodida) parasitizing bats in Poland and Slovakia. Wiadomosci Parazytologiczne, 55(1):39–45.
Carios vespertilionis	Pipistrellus nathusii	52.8823	16.003	1	Rafalski, J. (1954). Występowanie w Polsce kleszczy Argas vespertilionis Latr. i Argas reflexus Fabr. Arachnida, Ixodidea). Pol. Pismo Entom, 24, 165-168.
Carios vespertilionis	Pipistrellus nathusii	53.9364	17.8053	1	Orlova, M. V., & Zapart, A. (2012). Interactions of ectoparasites in cohabitating colonies of pond bats Myotis dasycneme (Boie, 1825) and species of genus Pipistrellus from northern Poland. Ann Parasitol, 58, 211-5.
Carios vespertilionis	Pipistrellus nathusii	54.181	21.8132	1	Mierzyński, Ł., Izdebska, J. N., & Ciechanowski, M. (2018). New data on the distribution of Carios vespertilionis Latreille, 1802 (Ixodida, Argasidae) in bats (Chiroptera) from northern Poland. Annals of Parasitology, 64(4): 361-366.
Carios vespertilionis	Pipistrellus nathusii	51.4164	21.9693	40	Rafalski, J. (1954). Występowanie w Polsce kleszczy Argas vespertilionis Latr. i Argas reflexus Fabr. Arachnida, Ixodidea). Pol. Pismo Entom, 24, 165-168.
Carios vespertilionis	Pipistrellus nathusii	44.0842	27.6399	94	Sándor, A.D., A. Corduneanu, Á. Péter, A.D. Mihalca, L. Barti, I. Csősz, K. Szőke, S. Hornok (2019) Bats and ticks: Host selection and seasonality of bat-specialist ticks in Eastern Europe. Parasites & Vectors 12: 605.
Carios vespertilionis	Pipistrellus nathusii	44.0842	27.6399	31	Sándor, A.D., A. Corduneanu, Á. Péter, A.D. Mihalca, L. Barti, I. Csősz, K. Szőke, S. Hornok (2019) Bats and ticks: Host selection and seasonality of bat-specialist ticks in Eastern Europe. Parasites & Vectors 12: 605.
Carios vespertilionis	Pipistrellus nathusii	44.0842	27.6399	20	Sándor, A.D., A. Corduneanu, Á. Péter, A.D. Mihalca, L. Barti, I. Csősz, K. Szőke, S. Hornok (2019) Bats and ticks: Host selection and seasonality of bat-specialist ticks in Eastern Europe. Parasites & Vectors 12: 605.
Carios vespertilionis	Pipistrellus nathusii	44.0842	27.6399	4	Sándor, A.D., A. Corduneanu, Á. Péter, A.D. Mihalca, L. Barti, I. Csősz, K. Szőke, S. Hornok (2019) Bats and ticks: Host selection and seasonality of bat-specialist ticks in Eastern Europe. Parasites & Vectors 12: 605.
Carios vespertilionis	Pipistrellus nathusii	44.0842	27.6399	4	Sándor, A.D., A. Corduneanu, Á. Péter, A.D. Mihalca, L. Barti, I. Csősz, K. Szőke, S. Hornok (2019) Bats and ticks: Host selection and seasonality of bat-specialist ticks in Eastern Europe. Parasites & Vectors 12: 605.
Carios vespertilionis	Pipistrellus nathusii	44.0842	27.6399	2	Sándor, A.D., A. Corduneanu, Á. Péter, A.D. Mihalca, L. Barti, I. Csősz, K. Szőke, S. Hornok (2019) Bats and ticks: Host selection and seasonality of bat-specialist ticks in Eastern Europe. Parasites & Vectors 12: 605.
Carios vespertilionis	Pipistrellus nathusii	44.0854	27.6389	4	Sándor, A.D., A. Corduneanu, Á. Péter, A.D. Mihalca, L. Barti, I. Csősz, K. Szőke, S. Hornok (2019) Bats and ticks: Host selection and seasonality of bat-specialist ticks in Eastern Europe. Parasites & Vectors 12: 605.
Carios vespertilionis	Pipistrellus nathusii	44.9427	28.7791	45	Sándor, A.D., A. Corduneanu, Á. Péter, A.D. Mihalca, L. Barti, I. Csősz, K. Szőke, S. Hornok (2019) Bats and ticks: Host selection and seasonality of bat-specialist ticks in Eastern Europe. Parasites & Vectors 12: 605.
Carios vespertilionis	Pipistrellus pipistrellus	40.0626	19.8488	6	Benda, P., Ševčík, M., Bego, F., Sachanowicz, K., Spitzenberger, F., Tájek, P., ... & Uhrin, M. (2019). Bats (Mammalia: Chiroptera) of the Eastern Mediterranean and Middle East. Part 15. The fauna of bats and bat ectoparasites of Albania with a catalogue of bats from the western Balkans in the collection of the National Museum, Prague. Acta Soc. Zool. Bohem, 83, 1-238.
Carios vespertilionis	Pipistrellus pipistrellus	36.4546	3.71305	2	Hadjouti, R., & Mamouni, I. (2016). Contribution au répertoire des agents microbiens et à l’inventaire des ectoparasites des chauves-souris de la région nord de la wilaya de Bouira Unpublished Master of Science dissertation, UNIVERSITE M’HAMED BOUGARA DE BOUMERDES.
Carios vespertilionis	Pipistrellus pipistrellus	36.5663	3.59141	7	Hadjouti, R., & Mamouni, I. (2016). Contribution au répertoire des agents microbiens et à l’inventaire des ectoparasites des chauves-souris de la région nord de la wilaya de Bouira Unpublished Master of Science dissertation, UNIVERSITE M’HAMED BOUGARA DE BOUMERDES.
Carios vespertilionis	Pipistrellus pipistrellus	47.8609	13.5167	1	Pfoser, K. (1948). Wirte und Fundorte von Zecken in Oberösterreich – Naturkundliche Mitteilungen aus Oberösterreich – 0101: 25.
Carios vespertilionis	Pipistrellus pipistrellus	47.0707	15.4395	1	Sixl, W., H. Riedl, E. Schmeller (1971). Heimische Zecken (Arachnida, Acari). Mitteilungen des naturwissenschaftlichen Vereins für Steiermark – 100: 391 - 393.
Carios vespertilionis	Pipistrellus pipistrellus	50.5488	3.73523	4	Fain, A. (1989). Remarques preliminaires sur les tiques (Acariens Ixodoidea) de Belgique. In: VERRANDELINGEN VAN RET SYMPOSIUM "INVERTEBRATEN VAN BELGIE", 1989, p. 211-217.
Carios vespertilionis	Pipistrellus pipistrellus	50.7981	4.02474	3	Fain, A. (1989). Remarques preliminaires sur les tiques (Acariens Ixodoidea) de Belgique. In: VERRANDELINGEN VAN RET SYMPOSIUM "INVERTEBRATEN VAN BELGIE", 1989, p. 211-217.
Carios vespertilionis	Pipistrellus pipistrellus	50.0715	4.60599	1	McKee, CD., AI. Krawczyk, AD. Sándor, G. Földvári, D. Dekeukeleire, AJ. Haarsma, MY. Kosoy, CT. Webb, H. Sprong (accepted) Host phylogeny, geographic overlap, and roost sharing shape parasite communities in European bats. Frontiers in Ecology and Evolution
Carios vespertilionis	Pipistrellus pipistrellus	50.1551	5.22805	1	McKee, CD., AI. Krawczyk, AD. Sándor, G. Földvári, D. Dekeukeleire, AJ. Haarsma, MY. Kosoy, CT. Webb, H. Sprong (accepted) Host phylogeny, geographic overlap, and roost sharing shape parasite communities in European bats. Frontiers in Ecology and Evolution
Carios vespertilionis	Pipistrellus pipistrellus	50.1596	5.22217	1	McKee, CD., AI. Krawczyk, AD. Sándor, G. Földvári, D. Dekeukeleire, AJ. Haarsma, MY. Kosoy, CT. Webb, H. Sprong (accepted) Host phylogeny, geographic overlap, and roost sharing shape parasite communities in European bats. Frontiers in Ecology and Evolution
Carios vespertilionis	Pipistrellus pipistrellus	50.7505	3.60051	1	McKee, CD., AI. Krawczyk, AD. Sándor, G. Földvári, D. Dekeukeleire, AJ. Haarsma, MY. Kosoy, CT. Webb, H. Sprong (accepted) Host phylogeny, geographic overlap, and roost sharing shape parasite communities in European bats. Frontiers in Ecology and Evolution
Carios vespertilionis	Pipistrellus pipistrellus	50.833	5.5151	1	McKee, CD., AI. Krawczyk, AD. Sándor, G. Földvári, D. Dekeukeleire, AJ. Haarsma, MY. Kosoy, CT. Webb, H. Sprong (accepted) Host phylogeny, geographic overlap, and roost sharing shape parasite communities in European bats. Frontiers in Ecology and Evolution
Carios vespertilionis	Pipistrellus pipistrellus	50.9832	5.04536	1	McKee, CD., AI. Krawczyk, AD. Sándor, G. Földvári, D. Dekeukeleire, AJ. Haarsma, MY. Kosoy, CT. Webb, H. Sprong (accepted) Host phylogeny, geographic overlap, and roost sharing shape parasite communities in European bats. Frontiers in Ecology and Evolution
Carios vespertilionis	Pipistrellus pipistrellus	50.9832	5.04536	1	McKee, CD., AI. Krawczyk, AD. Sándor, G. Földvári, D. Dekeukeleire, AJ. Haarsma, MY. Kosoy, CT. Webb, H. Sprong (accepted) Host phylogeny, geographic overlap, and roost sharing shape parasite communities in European bats. Frontiers in Ecology and Evolution
Carios vespertilionis	Pipistrellus pipistrellus	50.9896	5.05016	1	McKee, CD., AI. Krawczyk, AD. Sándor, G. Földvári, D. Dekeukeleire, AJ. Haarsma, MY. Kosoy, CT. Webb, H. Sprong (accepted) Host phylogeny, geographic overlap, and roost sharing shape parasite communities in European bats. Frontiers in Ecology and Evolution
Carios vespertilionis	Pipistrellus pipistrellus	51.0618	4.45936	1	McKee, CD., AI. Krawczyk, AD. Sándor, G. Földvári, D. Dekeukeleire, AJ. Haarsma, MY. Kosoy, CT. Webb, H. Sprong (accepted) Host phylogeny, geographic overlap, and roost sharing shape parasite communities in European bats. Frontiers in Ecology and Evolution
Carios vespertilionis	Pipistrellus pipistrellus	51.0623	3.67416	1	McKee, CD., AI. Krawczyk, AD. Sándor, G. Földvári, D. Dekeukeleire, AJ. Haarsma, MY. Kosoy, CT. Webb, H. Sprong (accepted) Host phylogeny, geographic overlap, and roost sharing shape parasite communities in European bats. Frontiers in Ecology and Evolution
Carios vespertilionis	Pipistrellus pipistrellus	51.0745	4.49195	1	McKee, CD., AI. Krawczyk, AD. Sándor, G. Földvári, D. Dekeukeleire, AJ. Haarsma, MY. Kosoy, CT. Webb, H. Sprong (accepted) Host phylogeny, geographic overlap, and roost sharing shape parasite communities in European bats. Frontiers in Ecology and Evolution
Carios vespertilionis	Pipistrellus pipistrellus	51.0751	2.60341	1	McKee, CD., AI. Krawczyk, AD. Sándor, G. Földvári, D. Dekeukeleire, AJ. Haarsma, MY. Kosoy, CT. Webb, H. Sprong (accepted) Host phylogeny, geographic overlap, and roost sharing shape parasite communities in European bats. Frontiers in Ecology and Evolution
Carios vespertilionis	Pipistrellus pipistrellus	51.0963	2.59056	1	McKee, CD., AI. Krawczyk, AD. Sándor, G. Földvári, D. Dekeukeleire, AJ. Haarsma, MY. Kosoy, CT. Webb, H. Sprong (accepted) Host phylogeny, geographic overlap, and roost sharing shape parasite communities in European bats. Frontiers in Ecology and Evolution
Carios vespertilionis	Pipistrellus pipistrellus	51.1188	3.29117	1	McKee, CD., AI. Krawczyk, AD. Sándor, G. Földvári, D. Dekeukeleire, AJ. Haarsma, MY. Kosoy, CT. Webb, H. Sprong (accepted) Host phylogeny, geographic overlap, and roost sharing shape parasite communities in European bats. Frontiers in Ecology and Evolution
Carios vespertilionis	Pipistrellus pipistrellus	51.1329	5.4536	1	McKee, CD., AI. Krawczyk, AD. Sándor, G. Földvári, D. Dekeukeleire, AJ. Haarsma, MY. Kosoy, CT. Webb, H. Sprong (accepted) Host phylogeny, geographic overlap, and roost sharing shape parasite communities in European bats. Frontiers in Ecology and Evolution
Carios vespertilionis	Pipistrellus pipistrellus	51.1392	4.62968	1	McKee, CD., AI. Krawczyk, AD. Sándor, G. Földvári, D. Dekeukeleire, AJ. Haarsma, MY. Kosoy, CT. Webb, H. Sprong (accepted) Host phylogeny, geographic overlap, and roost sharing shape parasite communities in European bats. Frontiers in Ecology and Evolution
Carios vespertilionis	Pipistrellus pipistrellus	51.152	3.45709	1	McKee, CD., AI. Krawczyk, AD. Sándor, G. Földvári, D. Dekeukeleire, AJ. Haarsma, MY. Kosoy, CT. Webb, H. Sprong (accepted) Host phylogeny, geographic overlap, and roost sharing shape parasite communities in European bats. Frontiers in Ecology and Evolution
Carios vespertilionis	Pipistrellus pipistrellus	51.156	4.43189	1	McKee, CD., AI. Krawczyk, AD. Sándor, G. Földvári, D. Dekeukeleire, AJ. Haarsma, MY. Kosoy, CT. Webb, H. Sprong (accepted) Host phylogeny, geographic overlap, and roost sharing shape parasite communities in European bats. Frontiers in Ecology and Evolution
Carios vespertilionis	Pipistrellus pipistrellus	51.156	4.43189	1	McKee, CD., AI. Krawczyk, AD. Sándor, G. Földvári, D. Dekeukeleire, AJ. Haarsma, MY. Kosoy, CT. Webb, H. Sprong (accepted) Host phylogeny, geographic overlap, and roost sharing shape parasite communities in European bats. Frontiers in Ecology and Evolution
Carios vespertilionis	Pipistrellus pipistrellus	51.2774	4.52012	1	McKee, CD., AI. Krawczyk, AD. Sándor, G. Földvári, D. Dekeukeleire, AJ. Haarsma, MY. Kosoy, CT. Webb, H. Sprong (accepted) Host phylogeny, geographic overlap, and roost sharing shape parasite communities in European bats. Frontiers in Ecology and Evolution
Carios vespertilionis	Pipistrellus pipistrellus	42.2077	23.9156	1	Drenski P. 1955: Săstav i razprostranenie na kărležite (Ixodoidea) v Bălgarija (s ogled na medicinskoto iveterinarnoto im značenie [Artbestand und Verbreitung der Zecken (Ixodoidea) in Bulgarien (im Hinblick auf ihre medizinische und tierärtztliche Bedeutung)]. Bull. Inst. Zool. (Sofija) 4–5: 109–168 (in Bulgarian, Russian and German summ.).
Carios vespertilionis	Pipistrellus pipistrellus	42.8764	27.877	1	Drenski P. 1955: Săstav i razprostranenie na kărležite (Ixodoidea) v Bălgarija (s ogled na medicinskoto iveterinarnoto im značenie [Artbestand und Verbreitung der Zecken (Ixodoidea) in Bulgarien (im Hinblick auf ihre medizinische und tierärtztliche Bedeutung)]. Bull. Inst. Zool. (Sofija) 4–5: 109–168 (in Bulgarian, Russian and German summ.).
Carios vespertilionis	Pipistrellus pipistrellus	43.0758	23.3711	9	Dusbábek F., 1964. Contribution a la connaissance des acariens (Acarina) parasites des chiroptères de Bulgarie. Acarologia 6: 5-25.
Carios vespertilionis	Pipistrellus pipistrellus	43.0903	23.3705	1	Drenski P. 1955: Săstav i razprostranenie na kărležite (Ixodoidea) v Bălgarija (s ogled na medicinskoto iveterinarnoto im značenie [Artbestand und Verbreitung der Zecken (Ixodoidea) in Bulgarien (im Hinblick auf ihre medizinische und tierärtztliche Bedeutung)]. Bull. Inst. Zool. (Sofija) 4–5: 109–168 (in Bulgarian, Russian and German summ.).
Carios vespertilionis	Pipistrellus pipistrellus	47.5601	7.59151	1	Gebhard, J. (2000) Zwergfledermaus (Pipistrellus pipistrellus) mit Zeckenlarven (Argas vespertilionis). Pro Chiroptera 1: 16-17.
Carios vespertilionis	Pipistrellus pipistrellus	46.2046	6.14344	1	Beaucournu J. C. (1966). Sur quelques Ixodoidea (Acarina) palearctiques infeodes aux micro-Chiropteres. Annales de Parasitologie 41: 495-502.
Carios vespertilionis	Pipistrellus pipistrellus	46.1892	6.11411	1	Duron, O., Binetruy, F., Noël, V., Cremaschi, J., McCoy, K. D., Arnathau, C., ... & Van Oosten, A. R. (2017). Evolutionary changes in symbiont community structure in ticks. Molecular ecology, 26(11), 2905-2921.
Carios vespertilionis	Pipistrellus pipistrellus	48.7999	16.8034	1	Dusbábek F. & Rosický B., 1976: Argasid ticks (Argasidae, Ixodoidea) of Czechoslovakia. Acta Scientiarum Naturalium Academiae Stientiarum Bohemoslovacae Brno, 10(7): 1–43.
Carios vespertilionis	Pipistrellus pipistrellus	48.7999	16.8034	1	Dusbábek F. & Rosický B., 1976: Argasid ticks (Argasidae, Ixodoidea) of Czechoslovakia. Acta Scientiarum Naturalium Academiae Stientiarum Bohemoslovacae Brno, 10(7): 1–43.
Carios vespertilionis	Pipistrellus pipistrellus	50.1461	8.49852	30	Walter, G., & Kock, D. (1985). Records ofIxodes vespertilionis, I. simplex andArgas vespertilionis (Ixodoidea: Ixodidae, Argasidae) from German bats (Chiroptera). Zeitschrift für Parasitenkunde, 71(1), 107-111.
Carios vespertilionis	Pipistrellus pipistrellus	48.7656	8.22853	1	Walter, G. 1992. Verbreitung und Biologie von Argas vespertilionis, Ixodes simplex und Ixodes ricinus (Ixodidea: Ixodidae; Argasidae) bei Fledermäusen (Chiroptera) in der Bundesrepublik Deutschland. Myotis 30: 123-132.
Carios vespertilionis	Pipistrellus pipistrellus	48.4159	12.2056	1	Rupp, D., A. Zahn, P. Ludwig (2004) Actual records of bat ectoparasites in Bavaria (Germany). Spixiana 27: 185-190.
Carios vespertilionis	Pipistrellus pipistrellus	49.1015	8.07253	5	Haitlinger, R., Walter G.(1979). Data relating to the distribution and host-specificity of bat-infesting mites (Acari, Mesostigmata, Prostigmata, Astigmata) in Germany. Drosera. 1997. Vol. 2. P. 95–112.
Carios vespertilionis	Pipistrellus pipistrellus	51.951	9.05071	9	Walter, G. 1992. Verbreitung und Biologie von Argas vespertilionis, Ixodes simplex und Ixodes ricinus (Ixodidea: Ixodidae; Argasidae) bei Fledermäusen (Chiroptera) in der Bundesrepublik Deutschland. Myotis 30: 123-132.
Carios vespertilionis	Pipistrellus pipistrellus	52.2689	10.5268	3	Walter, G., & Kock, D. (1985). Records ofIxodes vespertilionis, I. simplex andArgas vespertilionis (Ixodoidea: Ixodidae, Argasidae) from German bats (Chiroptera). Zeitschrift für Parasitenkunde, 71(1), 107-111.
Carios vespertilionis	Pipistrellus pipistrellus	49.0208	8.17297	1	Haitlinger, R., Walter G.(1979). Data relating to the distribution and host-specificity of bat-infesting mites (Acari, Mesostigmata, Prostigmata, Astigmata) in Germany. Drosera. 1997. Vol. 2. P. 95–112.
Carios vespertilionis	Pipistrellus pipistrellus	49.8728	8.65119	1	Walter, G. 1992. Verbreitung und Biologie von Argas vespertilionis, Ixodes simplex und Ixodes ricinus (Ixodidea: Ixodidae; Argasidae) bei Fledermäusen (Chiroptera) in der Bundesrepublik Deutschland. Myotis 30: 123-132.
Carios vespertilionis	Pipistrellus pipistrellus	51.764	8.56213	2	Walter, G. 1992. Verbreitung und Biologie von Argas vespertilionis, Ixodes simplex und Ixodes ricinus (Ixodidea: Ixodidae; Argasidae) bei Fledermäusen (Chiroptera) in der Bundesrepublik Deutschland. Myotis 30: 123-132.
Carios vespertilionis	Pipistrellus pipistrellus	47.9671	12.0659	1	Rupp, D., A. Zahn, P. Ludwig (2004) Actual records of bat ectoparasites in Bavaria (Germany). Spixiana 27: 185-190.
Carios vespertilionis	Pipistrellus pipistrellus	53.2173	10.4171	40	Walter, G. 1992. Verbreitung und Biologie von Argas vespertilionis, Ixodes simplex und Ixodes ricinus (Ixodidea: Ixodidae; Argasidae) bei Fledermäusen (Chiroptera) in der Bundesrepublik Deutschland. Myotis 30: 123-132.
Carios vespertilionis	Pipistrellus pipistrellus	51.7604	10.1756	30	Walter, G. 1992. Verbreitung und Biologie von Argas vespertilionis, Ixodes simplex und Ixodes ricinus (Ixodidea: Ixodidae; Argasidae) bei Fledermäusen (Chiroptera) in der Bundesrepublik Deutschland. Myotis 30: 123-132.
Carios vespertilionis	Pipistrellus pipistrellus	50.1202	8.71365	23	Walter, G., & Kock, D. (1985). Records ofIxodes vespertilionis, I. simplex andArgas vespertilionis (Ixodoidea: Ixodidae, Argasidae) from German bats (Chiroptera). Zeitschrift für Parasitenkunde, 71(1), 107-111.
Carios vespertilionis	Pipistrellus pipistrellus	50.3505	8.79736	2	Walter, G. 1992. Verbreitung und Biologie von Argas vespertilionis, Ixodes simplex und Ixodes ricinus (Ixodidea: Ixodidae; Argasidae) bei Fledermäusen (Chiroptera) in der Bundesrepublik Deutschland. Myotis 30: 123-132.
Carios vespertilionis	Pipistrellus pipistrellus	50.5841	8.6784	2	Haitlinger, R., Walter G.(1979). Data relating to the distribution and host-specificity of bat-infesting mites (Acari, Mesostigmata, Prostigmata, Astigmata) in Germany. Drosera. 1997. Vol. 2. P. 95–112.
Carios vespertilionis	Pipistrellus pipistrellus	52.0859	8.00063	1	Haitlinger, R., Walter G.(1979). Data relating to the distribution and host-specificity of bat-infesting mites (Acari, Mesostigmata, Prostigmata, Astigmata) in Germany. Drosera. 1997. Vol. 2. P. 95–112.
Carios vespertilionis	Pipistrellus pipistrellus	51.5413	9.91577	1	Haitlinger, R., Walter G.(1979). Data relating to the distribution and host-specificity of bat-infesting mites (Acari, Mesostigmata, Prostigmata, Astigmata) in Germany. Drosera. 1997. Vol. 2. P. 95–112.
Carios vespertilionis	Pipistrellus pipistrellus	51.5102	8.24008	3	Walter, G. 1992. Verbreitung und Biologie von Argas vespertilionis, Ixodes simplex und Ixodes ricinus (Ixodidea: Ixodidae; Argasidae) bei Fledermäusen (Chiroptera) in der Bundesrepublik Deutschland. Myotis 30: 123-132.
Carios vespertilionis	Pipistrellus pipistrellus	52.375	9.72937	3	Haitlinger, R., Walter G.(1979). Data relating to the distribution and host-specificity of bat-infesting mites (Acari, Mesostigmata, Prostigmata, Astigmata) in Germany. Drosera. 1997. Vol. 2. P. 95–112.
Carios vespertilionis	Pipistrellus pipistrellus	52.2356	7.96397	1	Haitlinger, R., Walter G.(1979). Data relating to the distribution and host-specificity of bat-infesting mites (Acari, Mesostigmata, Prostigmata, Astigmata) in Germany. Drosera. 1997. Vol. 2. P. 95–112.
Carios vespertilionis	Pipistrellus pipistrellus	49.3988	8.67243	15	Walter, G. 1992. Verbreitung und Biologie von Argas vespertilionis, Ixodes simplex und Ixodes ricinus (Ixodidea: Ixodidae; Argasidae) bei Fledermäusen (Chiroptera) in der Bundesrepublik Deutschland. Myotis 30: 123-132.
Carios vespertilionis	Pipistrellus pipistrellus	51.377	10.1439	33	Heddergott, M. 2004. Hoher Befall mit Zeckenlarven (Argas vespertiliones) in einer Kolonie der Zwergfledermaus (Pipistrellus pipistrllus). Nyctalus 9(4): 410-411.
Carios vespertilionis	Pipistrellus pipistrellus	51.377	10.1439	43	Heddergott, M. 2004. Hoher Befall mit Zeckenlarven (Argas vespertiliones) in einer Kolonie der Zwergfledermaus (Pipistrellus pipistrllus). Nyctalus 9(4): 410-411.
Carios vespertilionis	Pipistrellus pipistrellus	50.6782	8.29978	6	Walter, G. 1992. Verbreitung und Biologie von Argas vespertilionis, Ixodes simplex und Ixodes ricinus (Ixodidea: Ixodidae; Argasidae) bei Fledermäusen (Chiroptera) in der Bundesrepublik Deutschland. Myotis 30: 123-132.
Carios vespertilionis	Pipistrellus pipistrellus	51.8712	7.91009	2	Walter, G. 1992. Verbreitung und Biologie von Argas vespertilionis, Ixodes simplex und Ixodes ricinus (Ixodidea: Ixodidae; Argasidae) bei Fledermäusen (Chiroptera) in der Bundesrepublik Deutschland. Myotis 30: 123-132.
Carios vespertilionis	Pipistrellus pipistrellus	51.8127	10.2383	2	Scheffler, I., Hiller, A. (2010). Zur Ektoparasitenfauna der Fledermäuse in Niedersachsen: Neue Funde am Iberg bei Bad Grund. Nyctalus (Neue Folge), 15 (4), 309–317.
Carios vespertilionis	Pipistrellus pipistrellus	47.6444	11.3727	1	Rupp, D., A. Zahn, P. Ludwig (2004) Actual records of bat ectoparasites in Bavaria (Germany). Spixiana 27: 185-190.
Carios vespertilionis	Pipistrellus pipistrellus	49.9915	8.66341	53	Walter, G. 1992. Verbreitung und Biologie von Argas vespertilionis, Ixodes simplex und Ixodes ricinus (Ixodidea: Ixodidae; Argasidae) bei Fledermäusen (Chiroptera) in der Bundesrepublik Deutschland. Myotis 30: 123-132.
Carios vespertilionis	Pipistrellus pipistrellus	51.749	10.2901	2	Haitlinger, R., Walter G.(1979). Data relating to the distribution and host-specificity of bat-infesting mites (Acari, Mesostigmata, Prostigmata, Astigmata) in Germany. Drosera. 1997. Vol. 2. P. 95–112.
Carios vespertilionis	Pipistrellus pipistrellus	53.8655	10.6866	1	Walter, G. 1992. Verbreitung und Biologie von Argas vespertilionis, Ixodes simplex und Ixodes ricinus (Ixodidea: Ixodidae; Argasidae) bei Fledermäusen (Chiroptera) in der Bundesrepublik Deutschland. Myotis 30: 123-132.
Carios vespertilionis	Pipistrellus pipistrellus	50.6317	7.04406	3	Walter, G., & Kock, D. (1985). Records ofIxodes vespertilionis, I. simplex andArgas vespertilionis (Ixodoidea: Ixodidae, Argasidae) from German bats (Chiroptera). Zeitschrift für Parasitenkunde, 71(1), 107-111.
Carios vespertilionis	Pipistrellus pipistrellus	53.4551	13.1865	30	Schmidt, E. 1987. [Findings of Acari in bats in the District of Neubrandenburg (GDR).] Nachweise von Acari bei Chiroptera im Bezirk Neubrandenburg (DDR). Angewandte Parasitologie, 28(2), 103-107.
Carios vespertilionis	Pipistrellus pipistrellus	51.7296	10.2573	3	Haitlinger, R., Walter G.(1979). Data relating to the distribution and host-specificity of bat-infesting mites (Acari, Mesostigmata, Prostigmata, Astigmata) in Germany. Drosera. 1997. Vol. 2. P. 95–112.
Carios vespertilionis	Pipistrellus pipistrellus	51.7296	10.2573	4	Haitlinger, R., Walter G.(1979). Data relating to the distribution and host-specificity of bat-infesting mites (Acari, Mesostigmata, Prostigmata, Astigmata) in Germany. Drosera. 1997. Vol. 2. P. 95–112.
Carios vespertilionis	Pipistrellus pipistrellus	51.7296	10.2573	9	Haitlinger, R., Walter G.(1979). Data relating to the distribution and host-specificity of bat-infesting mites (Acari, Mesostigmata, Prostigmata, Astigmata) in Germany. Drosera. 1997. Vol. 2. P. 95–112.
Carios vespertilionis	Pipistrellus pipistrellus	54.1639	10.4267	14	Walter, G. 1985. Koprologische Untersuchungen - eine Zeitgemasse Methode zur Erfassung der Ektoparasiten fauna der Fledermause. Drosera, 1, 29-34.
Carios vespertilionis	Pipistrellus pipistrellus	50.9489	7.66283	1	Haitlinger, R., Walter G.(1979). Data relating to the distribution and host-specificity of bat-infesting mites (Acari, Mesostigmata, Prostigmata, Astigmata) in Germany. Drosera. 1997. Vol. 2. P. 95–112.
Carios vespertilionis	Pipistrellus pipistrellus	54.1993	10.4491	1	Walter, G. 1992. Verbreitung und Biologie von Argas vespertilionis, Ixodes simplex und Ixodes ricinus (Ixodidea: Ixodidae; Argasidae) bei Fledermäusen (Chiroptera) in der Bundesrepublik Deutschland. Myotis 30: 123-132.
Carios vespertilionis	Pipistrellus pipistrellus	54.2078	10.4231	3	Walter, G. 1985. Koprologische Untersuchungen - eine Zeitgemasse Methode zur Erfassung der Ektoparasiten fauna der Fledermause. Drosera, 1, 29-34.
Carios vespertilionis	Pipistrellus pipistrellus	54.1368	10.4466	60	Walter, G. 1992. Verbreitung und Biologie von Argas vespertilionis, Ixodes simplex und Ixodes ricinus (Ixodidea: Ixodidae; Argasidae) bei Fledermäusen (Chiroptera) in der Bundesrepublik Deutschland. Myotis 30: 123-132.
Carios vespertilionis	Pipistrellus pipistrellus	54.1369	10.4463	1	Walter, G. 1985. Koprologische Untersuchungen - eine Zeitgemasse Methode zur Erfassung der Ektoparasiten fauna der Fledermause. Drosera, 1, 29-34.
Carios vespertilionis	Pipistrellus pipistrellus	52.9847	9.84214	1	Walter, G. 1992. Verbreitung und Biologie von Argas vespertilionis, Ixodes simplex und Ixodes ricinus (Ixodidea: Ixodidae; Argasidae) bei Fledermäusen (Chiroptera) in der Bundesrepublik Deutschland. Myotis 30: 123-132.
Carios vespertilionis	Pipistrellus pipistrellus	48.2828	12.8252	1	Rupp, D., A. Zahn, P. Ludwig (2004) Actual records of bat ectoparasites in Bavaria (Germany). Spixiana 27: 185-190.
Carios vespertilionis	Pipistrellus pipistrellus	51.1426	6.28311	5	Haitlinger, R., Walter G.(1979). Data relating to the distribution and host-specificity of bat-infesting mites (Acari, Mesostigmata, Prostigmata, Astigmata) in Germany. Drosera. 1997. Vol. 2. P. 95–112.
Carios vespertilionis	Pipistrellus pipistrellus	49.0208	8.17297	1	Haitlinger, R., Walter G.(1979). Data relating to the distribution and host-specificity of bat-infesting mites (Acari, Mesostigmata, Prostigmata, Astigmata) in Germany. Drosera. 1997. Vol. 2. P. 95–112.
Carios vespertilionis	Pipistrellus pipistrellus	49.0208	8.17297	27	Walter, G. 1992. Verbreitung und Biologie von Argas vespertilionis, Ixodes simplex und Ixodes ricinus (Ixodidea: Ixodidae; Argasidae) bei Fledermäusen (Chiroptera) in der Bundesrepublik Deutschland. Myotis 30: 123-132.
Carios vespertilionis	Pipistrellus pipistrellus	50.0783	8.23975	1	Walter, G. 1992. Verbreitung und Biologie von Argas vespertilionis, Ixodes simplex und Ixodes ricinus (Ixodidea: Ixodidae; Argasidae) bei Fledermäusen (Chiroptera) in der Bundesrepublik Deutschland. Myotis 30: 123-132.
Carios vespertilionis	Pipistrellus pipistrellus	56.0308	12.5921	1	Arthur, D. R. (1955). Observations on collection of ticks from Denmark. Entomol Medd, 27, 76-81.
Carios vespertilionis	Pipistrellus pipistrellus	43.3417	-2.76838	1	Imaz, E., Aihartza, J. R., & Totorika, M. J. (1999). Ectoparasites on bats (Gamasida, Ixodida, Diptera) in Biscay (N Iberian peninsula). Miscel· lània Zoològica, 22(2), 21-30.
Carios vespertilionis	Pipistrellus pipistrellus	41.3858	2.17577	10	Estrada-Peña, A., Peribanez-Lopez, M. A., Sanchez-Acedo, C., Balcells-Rocamora, E., & Serra-Cobo, J. (1989). Distribution and faunal composition in north and northeast of Spain of some mites and ticks parasitic on Chiroptera (Spinturnicidae, Macronyssidae, Ixodidae, and Argasidae). Acarologia.
Carios vespertilionis	Pipistrellus pipistrellus	43.2204	-2.69839	1	Imaz, E., Aihartza, J. R., & Totorika, M. J. (1999). Ectoparasites on bats (Gamasida, Ixodida, Diptera) in Biscay (N Iberian peninsula). Miscel· lània Zoològica, 22(2), 21-30.
Carios vespertilionis	Pipistrellus pipistrellus	39.4819	-0.394854	1	Estrada-Peña, A., Peribanez-Lopez, M. A., Sanchez-Acedo, C., Balcells-Rocamora, E., & Serra-Cobo, J. (1989). Distribution and faunal composition in north and northeast of Spain of some mites and ticks parasitic on Chiroptera (Spinturnicidae, Macronyssidae, Ixodidae, and Argasidae). Acarologia.
Carios vespertilionis	Pipistrellus pipistrellus	41.3858	2.17577	7	Estrada-Peña, A., Peribanez-Lopez, M. A., Sanchez-Acedo, C., Balcells-Rocamora, E., & Serra-Cobo, J. (1989). Distribution and faunal composition in north and northeast of Spain of some mites and ticks parasitic on Chiroptera (Spinturnicidae, Macronyssidae, Ixodidae, and Argasidae). Acarologia.
Carios vespertilionis	Pipistrellus pipistrellus	40.7995	-0.318802	7	Estrada-Peña, A., Peribanez-Lopez, M. A., Sanchez-Acedo, C., Balcells-Rocamora, E., & Serra-Cobo, J. (1989). Distribution and faunal composition in north and northeast of Spain of some mites and ticks parasitic on Chiroptera (Spinturnicidae, Macronyssidae, Ixodidae, and Argasidae). Acarologia.
Carios vespertilionis	Pipistrellus pipistrellus	43.2161	-3.06263	1	Imaz, E., Aihartza, J. R., & Totorika, M. J. (1999). Ectoparasites on bats (Gamasida, Ixodida, Diptera) in Biscay (N Iberian peninsula). Miscel· lània Zoològica, 22(2), 21-30.
Carios vespertilionis	Pipistrellus pipistrellus	42.1363	-0.393598	1	Estrada-Peña, A., & Jongejan, F. (1999). Ticks feeding on humans: a review of records on human-biting Ixodoidea with special reference to pathogen transmission. Experimental & applied acarology, 23(9), 685-715.
Carios vespertilionis	Pipistrellus pipistrellus	43.4129	-2.90263	1	Imaz, E., Aihartza, J. R., & Totorika, M. J. (1999). Ectoparasites on bats (Gamasida, Ixodida, Diptera) in Biscay (N Iberian peninsula). Miscel· lània Zoològica, 22(2), 21-30.
Carios vespertilionis	Pipistrellus pipistrellus	43.2673	-2.49628	1	Imaz, E., Aihartza, J. R., & Totorika, M. J. (1999). Ectoparasites on bats (Gamasida, Ixodida, Diptera) in Biscay (N Iberian peninsula). Miscel· lània Zoològica, 22(2), 21-30.
Carios vespertilionis	Pipistrellus pipistrellus	41.6434	-0.86719	2	Estrada-Peña, A., Peribanez-Lopez, M. A., Sanchez-Acedo, C., Balcells-Rocamora, E., & Serra-Cobo, J. (1989). Distribution and faunal composition in north and northeast of Spain of some mites and ticks parasitic on Chiroptera (Spinturnicidae, Macronyssidae, Ixodidae, and Argasidae). Acarologia.
Carios vespertilionis	Pipistrellus pipistrellus	42.1767	-2.70522	47	Estrada-Peña, A., Peribanez-Lopez, M. A., Sanchez-Acedo, C., Balcells-Rocamora, E., & Serra-Cobo, J. (1989). Distribution and faunal composition in north and northeast of Spain of some mites and ticks parasitic on Chiroptera (Spinturnicidae, Macronyssidae, Ixodidae, and Argasidae). Acarologia.
Carios vespertilionis	Pipistrellus pipistrellus	41.63	-0.936145	1	Estrada-Peña, A., C. Ibañez, and D. Trujillo. 1990. Nuevas citas de ácaros parásitos de quirópteros en la Península Ibérica, Norte de África e Islas de la Macaronesia. Rev. Iber. Parasitol. 50: 91–94.
Carios vespertilionis	Pipistrellus pipistrellus	41.4259	-1.08285	1	Estrada-Peña, A., C. Ibañez, and D. Trujillo. 1990. Nuevas citas de ácaros parásitos de quirópteros en la Península Ibérica, Norte de África e Islas de la Macaronesia. Rev. Iber. Parasitol. 50: 91–94.
Carios vespertilionis	Pipistrellus pipistrellus	41.5806	-1.11536	1	Estrada-Peña, A., C. Ibañez, and D. Trujillo. 1990. Nuevas citas de ácaros parásitos de quirópteros en la Península Ibérica, Norte de África e Islas de la Macaronesia. Rev. Iber. Parasitol. 50: 91–94.
Carios vespertilionis	Pipistrellus pipistrellus	40.9983	-0.671501	1	Estrada-Peña, A., C. Ibañez, and D. Trujillo. 1990. Nuevas citas de ácaros parásitos de quirópteros en la Península Ibérica, Norte de África e Islas de la Macaronesia. Rev. Iber. Parasitol. 50: 91–94.
Carios vespertilionis	Pipistrellus pipistrellus	42.1765	-2.70549	1	Estrada-Peña, A., C. Ibañez, and D. Trujillo. 1990. Nuevas citas de ácaros parásitos de quirópteros en la Península Ibérica, Norte de África e Islas de la Macaronesia. Rev. Iber. Parasitol. 50: 91–94.
Carios vespertilionis	Pipistrellus pipistrellus	37.3892	-6.6062	1	Estrada-Peña, A., C. Ibañez, and D. Trujillo. 1990. Nuevas citas de ácaros parásitos de quirópteros en la Península Ibérica, Norte de África e Islas de la Macaronesia. Rev. Iber. Parasitol. 50: 91–94.
Carios vespertilionis	Pipistrellus pipistrellus	44.7238	6.57188	1	Beaucournu J. C., Noblet J-F., Gilot B., Degeilh B. 1999. Les tiques de Chauves-Souris dans les Alpes et les Préalpes françaises (Acarina, Ixodoidea, Ixodidae et Argasidae). Bulletin de la Société Entomologique de France, 104, 3: 299–306.
Carios vespertilionis	Pipistrellus pipistrellus	49.0431	-0.126631	2	Colas-Belcour, J. (1933). Contribution a l'etude de la biologie d'Argas vespertilionis Latr. Bulletin de la Société de Pathologie Exotique 26(7): 937-940.
Carios vespertilionis	Pipistrellus pipistrellus	49.0431	-0.126631	4	Colas-Belcour, J. (1933). Contribution a l'etude de la biologie d'Argas vespertilionis Latr. Bulletin de la Société de Pathologie Exotique 26(7): 937-940.
Carios vespertilionis	Pipistrellus pipistrellus	45.2195	5.76193	1	Beaucournu J. C., Noblet J-F., Gilot B., Degeilh B. 1999. Les tiques de Chauves-Souris dans les Alpes et les Préalpes françaises (Acarina, Ixodoidea, Ixodidae et Argasidae). Bulletin de la Société Entomologique de France, 104, 3: 299–306.
Carios vespertilionis	Pipistrellus pipistrellus	44.0922	6.23594	1	Beaucournu J. C., Noblet J-F., Gilot B., Degeilh B. 1999. Les tiques de Chauves-Souris dans les Alpes et les Préalpes françaises (Acarina, Ixodoidea, Ixodidae et Argasidae). Bulletin de la Société Entomologique de France, 104, 3: 299–306.
Carios vespertilionis	Pipistrellus pipistrellus	45.7521	6.24744	1	Beaucournu J. C., Noblet J-F., Gilot B., Degeilh B. 1999. Les tiques de Chauves-Souris dans les Alpes et les Préalpes françaises (Acarina, Ixodoidea, Ixodidae et Argasidae). Bulletin de la Société Entomologique de France, 104, 3: 299–306.
Carios vespertilionis	Pipistrellus pipistrellus	44.8503	-0.450228	1	Lamontellerie, M. (1965). Les tiques (Acarina, Ixodoidea) du sud-ouest de la France. Annales de parasitologie humaine et comparée, 40(1), 87-100.
Carios vespertilionis	Pipistrellus pipistrellus	45.1885	5.72438	1	Beaucournu J. C., Noblet J-F., Gilot B., Degeilh B. 1999. Les tiques de Chauves-Souris dans les Alpes et les Préalpes françaises (Acarina, Ixodoidea, Ixodidae et Argasidae). Bulletin de la Société Entomologique de France, 104, 3: 299–306.
Carios vespertilionis	Pipistrellus pipistrellus	47.8249	-1.84116	1	Beaucournu J. C. (1966). Sur quelques Ixodoidea (Acarina) palearctiques infeodes aux micro-Chiropteres. Annales de Parasitologie 41: 495-502.
Carios vespertilionis	Pipistrellus pipistrellus	44.8169	6.19529	1	Beaucournu J. C., Noblet J-F., Gilot B., Degeilh B. 1999. Les tiques de Chauves-Souris dans les Alpes et les Préalpes françaises (Acarina, Ixodoidea, Ixodidae et Argasidae). Bulletin de la Société Entomologique de France, 104, 3: 299–306.
Carios vespertilionis	Pipistrellus pipistrellus	44.7793	5.927	1	Beaucournu J. C., Noblet J-F., Gilot B., Degeilh B. 1999. Les tiques de Chauves-Souris dans les Alpes et les Préalpes françaises (Acarina, Ixodoidea, Ixodidae et Argasidae). Bulletin de la Société Entomologique de France, 104, 3: 299–306.
Carios vespertilionis	Pipistrellus pipistrellus	45.2717	5.96591	1	Beaucournu J. C., Noblet J-F., Gilot B., Degeilh B. 1999. Les tiques de Chauves-Souris dans les Alpes et les Préalpes françaises (Acarina, Ixodoidea, Ixodidae et Argasidae). Bulletin de la Société Entomologique de France, 104, 3: 299–306.
Carios vespertilionis	Pipistrellus pipistrellus	45.4395	5.59549	1	Beaucournu J. C., Noblet J-F., Gilot B., Degeilh B. 1999. Les tiques de Chauves-Souris dans les Alpes et les Préalpes françaises (Acarina, Ixodoidea, Ixodidae et Argasidae). Bulletin de la Société Entomologique de France, 104, 3: 299–306.
Carios vespertilionis	Pipistrellus pipistrellus	44.9793	5.7013	1	Beaucournu J. C., Noblet J-F., Gilot B., Degeilh B. 1999. Les tiques de Chauves-Souris dans les Alpes et les Préalpes françaises (Acarina, Ixodoidea, Ixodidae et Argasidae). Bulletin de la Société Entomologique de France, 104, 3: 299–306.
Carios vespertilionis	Pipistrellus pipistrellus	44.685	6.3241	1	Beaucournu J. C., Noblet J-F., Gilot B., Degeilh B. 1999. Les tiques de Chauves-Souris dans les Alpes et les Préalpes françaises (Acarina, Ixodoidea, Ixodidae et Argasidae). Bulletin de la Société Entomologique de France, 104, 3: 299–306.
Carios vespertilionis	Pipistrellus pipistrellus	48.8559	2.36513	1	Nuttall G.H.F., Warburton C., Cooper W.F., Robinson L.E., 1911.- Ticks. A monograph of the Ixodoidea. Part II. Cambridge University Press, Cambridge, 348 p.
Carios vespertilionis	Pipistrellus pipistrellus	43.8628	6.1277	1	Beaucournu J. C., Noblet J-F., Gilot B., Degeilh B. 1999. Les tiques de Chauves-Souris dans les Alpes et les Préalpes françaises (Acarina, Ixodoidea, Ixodidae et Argasidae). Bulletin de la Société Entomologique de France, 104, 3: 299–306.
Carios vespertilionis	Pipistrellus pipistrellus	48.6877	6.24459	1	Tétry A., 1939.- Contribution à l’étude de la faune de l’Est de la France (Lorraine). Bulletin mensuel de la Société des Sciences de Nancy, Mémoire n° III, janvier 1939, nouvelle série, n° 1 bis : 1-453.
Carios vespertilionis	Pipistrellus pipistrellus	48.8212	2.21099	1	Audouin J.V., 1832 .- Lettres pour servir de matériaux à l'histoire des Insectes. Première Lettre, contenant des Recherches sur quelques Araignées parasites des genres Ptéropte, Caris, Argas et Ixode, adressée à M. Léon Dufour, correspondant de l'Institut. Annales des Sciences naturelles, tome 25 : 401-425.
Carios vespertilionis	Pipistrellus pipistrellus	44.7762	6.04322	1	Beaucournu J. C., Noblet J-F., Gilot B., Degeilh B. 1999. Les tiques de Chauves-Souris dans les Alpes et les Préalpes françaises (Acarina, Ixodoidea, Ixodidae et Argasidae). Bulletin de la Société Entomologique de France, 104, 3: 299–306.
Carios vespertilionis	Pipistrellus pipistrellus	45.4686	5.82055	1	Beaucournu J. C., Noblet J-F., Gilot B., Degeilh B. 1999. Les tiques de Chauves-Souris dans les Alpes et les Préalpes françaises (Acarina, Ixodoidea, Ixodidae et Argasidae). Bulletin de la Société Entomologique de France, 104, 3: 299–306.
Carios vespertilionis	Pipistrellus pipistrellus	44.0701	7.25643	1	Beaucournu J. C., Noblet J-F., Gilot B., Degeilh B. 1999. Les tiques de Chauves-Souris dans les Alpes et les Préalpes françaises (Acarina, Ixodoidea, Ixodidae et Argasidae). Bulletin de la Société Entomologique de France, 104, 3: 299–306.
Carios vespertilionis	Pipistrellus pipistrellus	45.3852	5.84792	1	Beaucournu J. C., Noblet J-F., Gilot B., Degeilh B. 1999. Les tiques de Chauves-Souris dans les Alpes et les Préalpes françaises (Acarina, Ixodoidea, Ixodidae et Argasidae). Bulletin de la Société Entomologique de France, 104, 3: 299–306.
Carios vespertilionis	Pipistrellus pipistrellus	45.3014	5.99583	1	Beaucournu J. C., Noblet J-F., Gilot B., Degeilh B. 1999. Les tiques de Chauves-Souris dans les Alpes et les Préalpes françaises (Acarina, Ixodoidea, Ixodidae et Argasidae). Bulletin de la Société Entomologique de France, 104, 3: 299–306.
Carios vespertilionis	Pipistrellus pipistrellus	44.7473	5.76915	1	Beaucournu J. C., Noblet J-F., Gilot B., Degeilh B. 1999. Les tiques de Chauves-Souris dans les Alpes et les Préalpes françaises (Acarina, Ixodoidea, Ixodidae et Argasidae). Bulletin de la Société Entomologique de France, 104, 3: 299–306.
Carios vespertilionis	Pipistrellus pipistrellus	47.8601	-0.289605	1	Beaucournu, J.C., C. Le Briand. 2020. Les ectoparasites de chiroptères dans le massif armoricain.Amikiro; Commission de Protection des Eaux, du Patrimoine, de l’Environnement, du Sous-sol et desChiroptères de Lorraine (CPEPESC Lorraine); Groupe Mammalogique Breton (GMB), 2020, Clément Léger, 978-2-9566304-2-5. _xFFFF_hal-02999974_xFFFF_. P. 1-75
Carios vespertilionis	Pipistrellus pipistrellus	47.9695	-0.12575	1	Beaucournu, J.C., C. Le Briand. 2020. Les ectoparasites de chiroptères dans le massif armoricain.Amikiro; Commission de Protection des Eaux, du Patrimoine, de l’Environnement, du Sous-sol et desChiroptères de Lorraine (CPEPESC Lorraine); Groupe Mammalogique Breton (GMB), 2020, Clément Léger, 978-2-9566304-2-5. _xFFFF_hal-02999974_xFFFF_. P. 1-75
Carios vespertilionis	Pipistrellus pipistrellus	47.8475	-0.182365	1	Beaucournu, J.C., C. Le Briand. 2020. Les ectoparasites de chiroptères dans le massif armoricain.Amikiro; Commission de Protection des Eaux, du Patrimoine, de l’Environnement, du Sous-sol et desChiroptères de Lorraine (CPEPESC Lorraine); Groupe Mammalogique Breton (GMB), 2020, Clément Léger, 978-2-9566304-2-5. _xFFFF_hal-02999974_xFFFF_. P. 1-75
Carios vespertilionis	Pipistrellus pipistrellus	47.8635	-0.480212	1	Beaucournu, J.C., C. Le Briand. 2020. Les ectoparasites de chiroptères dans le massif armoricain.Amikiro; Commission de Protection des Eaux, du Patrimoine, de l’Environnement, du Sous-sol et desChiroptères de Lorraine (CPEPESC Lorraine); Groupe Mammalogique Breton (GMB), 2020, Clément Léger, 978-2-9566304-2-5. _xFFFF_hal-02999974_xFFFF_. P. 1-75
Carios vespertilionis	Pipistrellus pipistrellus	47.9849	-0.404916	1	Beaucournu, J.C., C. Le Briand. 2020. Les ectoparasites de chiroptères dans le massif armoricain.Amikiro; Commission de Protection des Eaux, du Patrimoine, de l’Environnement, du Sous-sol et desChiroptères de Lorraine (CPEPESC Lorraine); Groupe Mammalogique Breton (GMB), 2020, Clément Léger, 978-2-9566304-2-5. _xFFFF_hal-02999974_xFFFF_. P. 1-75
Carios vespertilionis	Pipistrellus pipistrellus	47.859	-0.440925	1	Beaucournu, J.C., C. Le Briand. 2020. Les ectoparasites de chiroptères dans le massif armoricain.Amikiro; Commission de Protection des Eaux, du Patrimoine, de l’Environnement, du Sous-sol et desChiroptères de Lorraine (CPEPESC Lorraine); Groupe Mammalogique Breton (GMB), 2020, Clément Léger, 978-2-9566304-2-5. _xFFFF_hal-02999974_xFFFF_. P. 1-75
Carios vespertilionis	Pipistrellus pipistrellus	47.3852	-0.857883	1	Beaucournu, J.C., C. Le Briand. 2020. Les ectoparasites de chiroptères dans le massif armoricain.Amikiro; Commission de Protection des Eaux, du Patrimoine, de l’Environnement, du Sous-sol et desChiroptères de Lorraine (CPEPESC Lorraine); Groupe Mammalogique Breton (GMB), 2020, Clément Léger, 978-2-9566304-2-5. _xFFFF_hal-02999974_xFFFF_. P. 1-75
Carios vespertilionis	Pipistrellus pipistrellus	47.2166	-1.54841	1	Beaucournu, J.C., C. Le Briand. 2020. Les ectoparasites de chiroptères dans le massif armoricain.Amikiro; Commission de Protection des Eaux, du Patrimoine, de l’Environnement, du Sous-sol et desChiroptères de Lorraine (CPEPESC Lorraine); Groupe Mammalogique Breton (GMB), 2020, Clément Léger, 978-2-9566304-2-5. _xFFFF_hal-02999974_xFFFF_. P. 1-75
Carios vespertilionis	Pipistrellus pipistrellus	47.0198	-1.79417	1	Beaucournu, J.C., C. Le Briand. 2020. Les ectoparasites de chiroptères dans le massif armoricain.Amikiro; Commission de Protection des Eaux, du Patrimoine, de l’Environnement, du Sous-sol et desChiroptères de Lorraine (CPEPESC Lorraine); Groupe Mammalogique Breton (GMB), 2020, Clément Léger, 978-2-9566304-2-5. _xFFFF_hal-02999974_xFFFF_. P. 1-75
Carios vespertilionis	Pipistrellus pipistrellus	47.9928	-1.61557	1	Beaucournu, J.C., C. Le Briand. 2020. Les ectoparasites de chiroptères dans le massif armoricain.Amikiro; Commission de Protection des Eaux, du Patrimoine, de l’Environnement, du Sous-sol et desChiroptères de Lorraine (CPEPESC Lorraine); Groupe Mammalogique Breton (GMB), 2020, Clément Léger, 978-2-9566304-2-5. _xFFFF_hal-02999974_xFFFF_. P. 1-75
Carios vespertilionis	Pipistrellus pipistrellus	48.2164	-1.69734	1	Beaucournu, J.C., C. Le Briand. 2020. Les ectoparasites de chiroptères dans le massif armoricain.Amikiro; Commission de Protection des Eaux, du Patrimoine, de l’Environnement, du Sous-sol et desChiroptères de Lorraine (CPEPESC Lorraine); Groupe Mammalogique Breton (GMB), 2020, Clément Léger, 978-2-9566304-2-5. _xFFFF_hal-02999974_xFFFF_. P. 1-75
Carios vespertilionis	Pipistrellus pipistrellus	47.8253	-1.84104	1	Beaucournu, J.C., C. Le Briand. 2020. Les ectoparasites de chiroptères dans le massif armoricain.Amikiro; Commission de Protection des Eaux, du Patrimoine, de l’Environnement, du Sous-sol et desChiroptères de Lorraine (CPEPESC Lorraine); Groupe Mammalogique Breton (GMB), 2020, Clément Léger, 978-2-9566304-2-5. _xFFFF_hal-02999974_xFFFF_. P. 1-75
Carios vespertilionis	Pipistrellus pipistrellus	47.728	-2.13949	1	Beaucournu, J.C., C. Le Briand. 2020. Les ectoparasites de chiroptères dans le massif armoricain.Amikiro; Commission de Protection des Eaux, du Patrimoine, de l’Environnement, du Sous-sol et desChiroptères de Lorraine (CPEPESC Lorraine); Groupe Mammalogique Breton (GMB), 2020, Clément Léger, 978-2-9566304-2-5. _xFFFF_hal-02999974_xFFFF_. P. 1-75
Carios vespertilionis	Pipistrellus pipistrellus	48.4412	-2.03513	1	Beaucournu, J.C., C. Le Briand. 2020. Les ectoparasites de chiroptères dans le massif armoricain.Amikiro; Commission de Protection des Eaux, du Patrimoine, de l’Environnement, du Sous-sol et desChiroptères de Lorraine (CPEPESC Lorraine); Groupe Mammalogique Breton (GMB), 2020, Clément Léger, 978-2-9566304-2-5. _xFFFF_hal-02999974_xFFFF_. P. 1-75
Carios vespertilionis	Pipistrellus pipistrellus	38.776	22.7814	1	Pantazis (G. P.). 1947. [The tick fauna of Greece]. Epist. Epetiridos Panepist. Athinon : 71-182. (In Greek)
Carios vespertilionis	Pipistrellus pipistrellus	47.952	20.4569	1	Hornok, S., Szőke, K., Görföl, T., Földvári, G., Tu, V. T., Takács, N., ... & Wang, Y. (2017). Molecular investigations of the bat tick Argas vespertilionis (Ixodida: Argasidae) and Babesia vesperuginis (Apicomplexa: Piroplasmida) reflect “bat connection” between Central Europe and Central Asia. Experimental and Applied Acarology, 72(1), 69-77.
Carios vespertilionis	Pipistrellus pipistrellus	47.2552	17.7293	1	Beron, P. (1965). Contribution à l’étude des acariens parasites des chiroptères en Hongrie (Spinturnicidae, Trombiculidae, Myobiidae et Acaridae). Vertebrata Hungarica, 7(1-2), 141-152.
Carios vespertilionis	Pipistrellus pipistrellus	48.4862	20.5442	1	Hornok, S., Szőke, K., Görföl, T., Földvári, G., Tu, V. T., Takács, N., ... & Wang, Y. (2017). Molecular investigations of the bat tick Argas vespertilionis (Ixodida: Argasidae) and Babesia vesperuginis (Apicomplexa: Piroplasmida) reflect “bat connection” between Central Europe and Central Asia. Experimental and Applied Acarology, 72(1), 69-77.
Carios vespertilionis	Pipistrellus pipistrellus	46.162	18.2424	2	Hornok, S., Szőke, K., Görföl, T., Földvári, G., Tu, V. T., Takács, N., ... & Wang, Y. (2017). Molecular investigations of the bat tick Argas vespertilionis (Ixodida: Argasidae) and Babesia vesperuginis (Apicomplexa: Piroplasmida) reflect “bat connection” between Central Europe and Central Asia. Experimental and Applied Acarology, 72(1), 69-77.
Carios vespertilionis	Pipistrellus pipistrellus	46.162	18.2424	3	Hornok, S., Szőke, K., Görföl, T., Földvári, G., Tu, V. T., Takács, N., ... & Wang, Y. (2017). Molecular investigations of the bat tick Argas vespertilionis (Ixodida: Argasidae) and Babesia vesperuginis (Apicomplexa: Piroplasmida) reflect “bat connection” between Central Europe and Central Asia. Experimental and Applied Acarology, 72(1), 69-77.
Carios vespertilionis	Pipistrellus pipistrellus	48.0795	20.1605	1	Hornok, S., Szőke, K., Görföl, T., Földvári, G., Tu, V. T., Takács, N., ... & Wang, Y. (2017). Molecular investigations of the bat tick Argas vespertilionis (Ixodida: Argasidae) and Babesia vesperuginis (Apicomplexa: Piroplasmida) reflect “bat connection” between Central Europe and Central Asia. Experimental and Applied Acarology, 72(1), 69-77.
Carios vespertilionis	Pipistrellus pipistrellus	47.2926	19.2018	1	Hornok, S., Szőke, K., Görföl, T., Földvári, G., Tu, V. T., Takács, N., ... & Wang, Y. (2017). Molecular investigations of the bat tick Argas vespertilionis (Ixodida: Argasidae) and Babesia vesperuginis (Apicomplexa: Piroplasmida) reflect “bat connection” between Central Europe and Central Asia. Experimental and Applied Acarology, 72(1), 69-77.
Carios vespertilionis	Pipistrellus pipistrellus	48.1082	20.6316	1	Beron, P. (1965). Contribution à l’étude des acariens parasites des chiroptères en Hongrie (Spinturnicidae, Trombiculidae, Myobiidae et Acaridae). Vertebrata Hungarica, 7(1-2), 141-152.
Carios vespertilionis	Pipistrellus pipistrellus	51.7474	-8.3627	1	Lanza, B. 1999. I parassiti dei pipistrelli (Mammalia, Chiroptera) della fauna italiana (Vol. 30). Museo regionale di scienze naturali. 318 pp.
Carios vespertilionis	Pipistrellus pipistrellus	53.5142	-8.85598	1	Fairley, J. S., & Clark, F. L. (1972). Notes on pipistrelle bats Pipistrellus pipistrellus Schreber from a colony in Co. Galway. The Irish Naturalists' Journal, 190-193.
Carios vespertilionis	Pipistrellus pipistrellus	51.8833	-8.5333	1	Kelly T.C., Sleeman D.P., Fennessy G.J., Dillon A., Walton G.A., Reviewed J.G, 2001. The mammal ticks of Ireland-their distribution and hosts. The Irish Naturalists' Journal, Vol. 26, No. 10, pp. 363-370.
Carios vespertilionis	Pipistrellus pipistrellus	52.6464	-7.2596	1	Kelly T.C., Sleeman D.P., Fennessy G.J., Dillon A., Walton G.A., Reviewed J.G, 2001. The mammal ticks of Ireland-their distribution and hosts. The Irish Naturalists' Journal, Vol. 26, No. 10, pp. 363-370.
Carios vespertilionis	Pipistrellus pipistrellus	53.515	-8.851	1	Kelly T.C., Sleeman D.P., Fennessy G.J., Dillon A., Walton G.A., Reviewed J.G, 2001. The mammal ticks of Ireland-their distribution and hosts. The Irish Naturalists' Journal, Vol. 26, No. 10, pp. 363-370.
Carios vespertilionis	Pipistrellus pipistrellus	53.7422	-6.3125	1	Kelly T.C., Sleeman D.P., Fennessy G.J., Dillon A., Walton G.A., Reviewed J.G, 2001. The mammal ticks of Ireland-their distribution and hosts. The Irish Naturalists' Journal, Vol. 26, No. 10, pp. 363-370.
Carios vespertilionis	Pipistrellus pipistrellus	53.9528	-9.3557	1	Kelly T.C., Sleeman D.P., Fennessy G.J., Dillon A., Walton G.A., Reviewed J.G, 2001. The mammal ticks of Ireland-their distribution and hosts. The Irish Naturalists' Journal, Vol. 26, No. 10, pp. 363-370.
Carios vespertilionis	Pipistrellus pipistrellus	31.1427	51.2677	1	Benda, P., Faizolâhi, K., Andreas, M., Obuch, J., Reiter, A., Ševčík, M., ... & Ashrafi, S. (2012). Bats (Mammalia: Chiroptera) of the Eastern Mediterranean and Middle East. Part 10. Bat fauna of Iran. Acta Societatis Zoologicae Bohemicae, 76, 163-582.
Carios vespertilionis	Pipistrellus pipistrellus	33.4609	47.573	15	Filippova N. A., Neronov V. M. & Farhang-Azad A. 1976: [Data on the ixodid fauna (Acarina, Ixodidae) of small mammals in Iran]. Entomologičeskoe Obozrenie 55: 467–479. [Translation 1169 Medical Zoology Department United States Naval Medical Research Unit Number Three Cairo, Egypt]
Carios vespertilionis	Pipistrellus pipistrellus	45.6985	9.6781	1	Hornok, S., Szőke, K., Görföl, T., Földvári, G., Tu, V. T., Takács, N., ... & Wang, Y. (2017). Molecular investigations of the bat tick Argas vespertilionis (Ixodida: Argasidae) and Babesia vesperuginis (Apicomplexa: Piroplasmida) reflect “bat connection” between Central Europe and Central Asia. Experimental and Applied Acarology, 72(1), 69-77.
Carios vespertilionis	Pipistrellus pipistrellus	45.6985	9.6781	1	Hornok, S., Szőke, K., Görföl, T., Földvári, G., Tu, V. T., Takács, N., ... & Wang, Y. (2017). Molecular investigations of the bat tick Argas vespertilionis (Ixodida: Argasidae) and Babesia vesperuginis (Apicomplexa: Piroplasmida) reflect “bat connection” between Central Europe and Central Asia. Experimental and Applied Acarology, 72(1), 69-77.
Carios vespertilionis	Pipistrellus pipistrellus	45.6985	9.6781	1	Hornok, S., Szőke, K., Görföl, T., Földvári, G., Tu, V. T., Takács, N., ... & Wang, Y. (2017). Molecular investigations of the bat tick Argas vespertilionis (Ixodida: Argasidae) and Babesia vesperuginis (Apicomplexa: Piroplasmida) reflect “bat connection” between Central Europe and Central Asia. Experimental and Applied Acarology, 72(1), 69-77.
Carios vespertilionis	Pipistrellus pipistrellus	39.9062	8.58839	10	Keirans, J. E. (1985). George Henry Falkiner Nuttall and the Nuttall tick catalogue. Un St Dep Agric. Agric Res Ser Misc Pub (1438).
Carios vespertilionis	Pipistrellus pipistrellus	46.8164	11.7236	1	Hellrigl, K. (2003): Streiflichter: Faunistik: aktuelle Notizen – Gredleriana – 003: 415 - 429.
Carios vespertilionis	Pipistrellus pipistrellus	45.3281	7.88725	1	Durio, P., Durante, G., & Sobrero, L. (1982). Contribution to the knowledge of the Ixodoidea of Italy-Researches on the distribution of the ticks of Piemonte and Liguria. Rivista di Parassitologia, 43(3), 345-352.
Carios vespertilionis	Pipistrellus pipistrellus	32.4169	35.7553	1	Benda, P., Lučan, R.K., Obuch, J., Reiter, A., Andreas, M., Bačkor, P., Bohnenstengel, T., Eid, E.K., Ševčík, M., Vallo, P. & Amr, Z.S. (2010) Bats (Mammalia: Chiroptera) of the Eastern Mediterranean and Middle East. Part 8. Bats of Jordan: fauna, ecology, echolocation, ectoparasites. Acta Societatis Zoologicae Bohemicae, 74, 185–353.
Carios vespertilionis	Pipistrellus pipistrellus	41.3232	22.5891	1	Burazerović, J., Ćakić, S., Mihaljica, D., Sukara, R., Ćirović, D., & Tomanović, S. (2015). Ticks (Acari: Argasidae, Ixodidae) parasitizing bats in the central Balkans. Experimental and Applied Acarology, 66(2), 281-291.
Carios vespertilionis	Pipistrellus pipistrellus	51.4275	6.09285	1	Eyndhoven, van GL. (1941) Mijten op vleermuizen (III). Tijdschr. Entomol., 84: XXVII-XXVIII.
Carios vespertilionis	Pipistrellus pipistrellus	50.8657	5.78235	1	McKee, CD., AI. Krawczyk, AD. Sándor, G. Földvári, D. Dekeukeleire, AJ. Haarsma, MY. Kosoy, CT. Webb, H. Sprong (accepted) Host phylogeny, geographic overlap, and roost sharing shape parasite communities in European bats. Frontiers in Ecology and Evolution
Carios vespertilionis	Pipistrellus pipistrellus	52.0024	5.78614	1	McKee, CD., AI. Krawczyk, AD. Sándor, G. Földvári, D. Dekeukeleire, AJ. Haarsma, MY. Kosoy, CT. Webb, H. Sprong (accepted) Host phylogeny, geographic overlap, and roost sharing shape parasite communities in European bats. Frontiers in Ecology and Evolution
Carios vespertilionis	Pipistrellus pipistrellus	52.0116	4.35707	1	McKee, CD., AI. Krawczyk, AD. Sándor, G. Földvári, D. Dekeukeleire, AJ. Haarsma, MY. Kosoy, CT. Webb, H. Sprong (accepted) Host phylogeny, geographic overlap, and roost sharing shape parasite communities in European bats. Frontiers in Ecology and Evolution
Carios vespertilionis	Pipistrellus pipistrellus	52.0607	4.49402	1	McKee, CD., AI. Krawczyk, AD. Sándor, G. Földvári, D. Dekeukeleire, AJ. Haarsma, MY. Kosoy, CT. Webb, H. Sprong (accepted) Host phylogeny, geographic overlap, and roost sharing shape parasite communities in European bats. Frontiers in Ecology and Evolution
Carios vespertilionis	Pipistrellus pipistrellus	52.0705	4.3007	1	McKee, CD., AI. Krawczyk, AD. Sándor, G. Földvári, D. Dekeukeleire, AJ. Haarsma, MY. Kosoy, CT. Webb, H. Sprong (accepted) Host phylogeny, geographic overlap, and roost sharing shape parasite communities in European bats. Frontiers in Ecology and Evolution
Carios vespertilionis	Pipistrellus pipistrellus	52.0705	4.3007	1	McKee, CD., AI. Krawczyk, AD. Sándor, G. Földvári, D. Dekeukeleire, AJ. Haarsma, MY. Kosoy, CT. Webb, H. Sprong (accepted) Host phylogeny, geographic overlap, and roost sharing shape parasite communities in European bats. Frontiers in Ecology and Evolution
Carios vespertilionis	Pipistrellus pipistrellus	52.14	6.22379	1	McKee, CD., AI. Krawczyk, AD. Sándor, G. Földvári, D. Dekeukeleire, AJ. Haarsma, MY. Kosoy, CT. Webb, H. Sprong (accepted) Host phylogeny, geographic overlap, and roost sharing shape parasite communities in European bats. Frontiers in Ecology and Evolution
Carios vespertilionis	Pipistrellus pipistrellus	52.1429	4.40121	1	McKee, CD., AI. Krawczyk, AD. Sándor, G. Földvári, D. Dekeukeleire, AJ. Haarsma, MY. Kosoy, CT. Webb, H. Sprong (accepted) Host phylogeny, geographic overlap, and roost sharing shape parasite communities in European bats. Frontiers in Ecology and Evolution
Carios vespertilionis	Pipistrellus pipistrellus	52.1429	4.40121	1	McKee, CD., AI. Krawczyk, AD. Sándor, G. Földvári, D. Dekeukeleire, AJ. Haarsma, MY. Kosoy, CT. Webb, H. Sprong (accepted) Host phylogeny, geographic overlap, and roost sharing shape parasite communities in European bats. Frontiers in Ecology and Evolution
Carios vespertilionis	Pipistrellus pipistrellus	52.2144	4.64027	1	McKee, CD., AI. Krawczyk, AD. Sándor, G. Földvári, D. Dekeukeleire, AJ. Haarsma, MY. Kosoy, CT. Webb, H. Sprong (accepted) Host phylogeny, geographic overlap, and roost sharing shape parasite communities in European bats. Frontiers in Ecology and Evolution
Carios vespertilionis	Pipistrellus pipistrellus	52.3748	5.76989	1	McKee, CD., AI. Krawczyk, AD. Sándor, G. Földvári, D. Dekeukeleire, AJ. Haarsma, MY. Kosoy, CT. Webb, H. Sprong (accepted) Host phylogeny, geographic overlap, and roost sharing shape parasite communities in European bats. Frontiers in Ecology and Evolution
Carios vespertilionis	Pipistrellus pipistrellus	52.4568	6.56575	1	McKee, CD., AI. Krawczyk, AD. Sándor, G. Földvári, D. Dekeukeleire, AJ. Haarsma, MY. Kosoy, CT. Webb, H. Sprong (accepted) Host phylogeny, geographic overlap, and roost sharing shape parasite communities in European bats. Frontiers in Ecology and Evolution
Carios vespertilionis	Pipistrellus pipistrellus	52.5937	6.66547	1	McKee, CD., AI. Krawczyk, AD. Sándor, G. Földvári, D. Dekeukeleire, AJ. Haarsma, MY. Kosoy, CT. Webb, H. Sprong (accepted) Host phylogeny, geographic overlap, and roost sharing shape parasite communities in European bats. Frontiers in Ecology and Evolution
Carios vespertilionis	Pipistrellus pipistrellus	52.5937	6.66547	1	McKee, CD., AI. Krawczyk, AD. Sándor, G. Földvári, D. Dekeukeleire, AJ. Haarsma, MY. Kosoy, CT. Webb, H. Sprong (accepted) Host phylogeny, geographic overlap, and roost sharing shape parasite communities in European bats. Frontiers in Ecology and Evolution
Carios vespertilionis	Pipistrellus pipistrellus	53.1585	7.03623	1	McKee, CD., AI. Krawczyk, AD. Sándor, G. Földvári, D. Dekeukeleire, AJ. Haarsma, MY. Kosoy, CT. Webb, H. Sprong (accepted) Host phylogeny, geographic overlap, and roost sharing shape parasite communities in European bats. Frontiers in Ecology and Evolution
Carios vespertilionis	Pipistrellus pipistrellus	53.1635	6.75632	1	McKee, CD., AI. Krawczyk, AD. Sándor, G. Földvári, D. Dekeukeleire, AJ. Haarsma, MY. Kosoy, CT. Webb, H. Sprong (accepted) Host phylogeny, geographic overlap, and roost sharing shape parasite communities in European bats. Frontiers in Ecology and Evolution
Carios vespertilionis	Pipistrellus pipistrellus	53.2274	6.35073	1	McKee, CD., AI. Krawczyk, AD. Sándor, G. Földvári, D. Dekeukeleire, AJ. Haarsma, MY. Kosoy, CT. Webb, H. Sprong (accepted) Host phylogeny, geographic overlap, and roost sharing shape parasite communities in European bats. Frontiers in Ecology and Evolution
Carios vespertilionis	Pipistrellus pipistrellus	53.2487	6.64821	1	McKee, CD., AI. Krawczyk, AD. Sándor, G. Földvári, D. Dekeukeleire, AJ. Haarsma, MY. Kosoy, CT. Webb, H. Sprong (accepted) Host phylogeny, geographic overlap, and roost sharing shape parasite communities in European bats. Frontiers in Ecology and Evolution
Carios vespertilionis	Pipistrellus pipistrellus	59.2675	10.4075	22	Mehl, R. (1970). Records of ectoparasitic insects and mites on birds and mammals in Norway. Norsk Entomologisk Tidsskrift, 17, 109-113.
Carios vespertilionis	Pipistrellus pipistrellus	59.2794	10.4217	1	Mehl, R. (1970). Records of ectoparasitic insects and mites on birds and mammals in Norway. Norsk Entomologisk Tidsskrift, 17, 109-113.
Carios vespertilionis	Pipistrellus pipistrellus	51.4177	21.9704	1	Haitlinger, R., Ruprecht, A. L. (1977). [Contribution to the ectoparasites fauna of bats from the Bialowieza Primeval Forest]. Przeglad Zoologiczny 21: 332-334.
Carios vespertilionis	Pipistrellus pipistrellus	51.4177	21.9704	113	Haitlinger, R., Ruprecht, A.L. (1992.) Parasitic arthropods (Siphonaptera, Diptera, Acari) of bats from western part of the Bialowieża Primeval Forest. Nyctalus (Neue Folge), 4 (3), 315–319.
Carios vespertilionis	Pipistrellus pipistrellus	52.6449	23.5473	14	Haitlinger, R., Ruprecht, A. L. (1977). [Contribution to the ectoparasites fauna of bats from the Bialowieza Primeval Forest]. Przeglad Zoologiczny 21: 332-334.
Carios vespertilionis	Pipistrellus pipistrellus	52.6449	23.5473	1	Haitlinger, R., Ruprecht, A. L. (1977). [Contribution to the ectoparasites fauna of bats from the Bialowieza Primeval Forest]. Przeglad Zoologiczny 21: 332-334.
Carios vespertilionis	Pipistrellus pipistrellus	54.1541	19.4046	2	Mierzyński, Ł., Izdebska, J. N., & Ciechanowski, M. (2018). New data on the distribution of Carios vespertilionis Latreille, 1802 (Ixodida, Argasidae) in bats (Chiroptera) from northern Poland. Annals of Parasitology, 64(4): 361-366.
Carios vespertilionis	Pipistrellus pipistrellus	50.475	16.3356	1	Rafalski, J. (1954). Występowanie w Polsce kleszczy Argas vespertilionis Latr. i Argas reflexus Fabr. Arachnida, Ixodidea). Pol. Pismo Entom, 24, 165-168.
Carios vespertilionis	Pipistrellus pipistrellus	54.2119	18.9512	1	Mierzyński, Ł., Izdebska, J. N., & Ciechanowski, M. (2018). New data on the distribution of Carios vespertilionis Latreille, 1802 (Ixodida, Argasidae) in bats (Chiroptera) from northern Poland. Annals of Parasitology, 64(4): 361-366.
Carios vespertilionis	Pipistrellus pipistrellus	53.3365	15.0504	1	Siuda K, Stanko M, Piksa K, Górz A. 2009. Ticks (Acari: Ixodida) parasitizing bats in Poland and Slovakia. Wiadomosci Parazytologiczne, 55(1):39–45.
Carios vespertilionis	Pipistrellus pipistrellus	49.4333	20.4166	1	Siuda K, Stanko M, Piksa K, Górz A. 2009. Ticks (Acari: Ixodida) parasitizing bats in Poland and Slovakia. Wiadomosci Parazytologiczne, 55(1):39–45.
Carios vespertilionis	Pipistrellus pipistrellus	51.45	22.3666	1	Siuda K, Stanko M, Piksa K, Górz A. 2009. Ticks (Acari: Ixodida) parasitizing bats in Poland and Slovakia. Wiadomosci Parazytologiczne, 55(1):39–45.
Carios vespertilionis	Pipistrellus pipistrellus	44.6142	22.2652	9	Sándor, A.D., A. Corduneanu, Á. Péter, A.D. Mihalca, L. Barti, I. Csősz, K. Szőke, S. Hornok (2019) Bats and ticks: Host selection and seasonality of bat-specialist ticks in Eastern Europe. Parasites & Vectors 12: 605.
Carios vespertilionis	Pipistrellus pipistrellus	44.595	22.2555	9	Sándor, A.D., A. Corduneanu, Á. Péter, A.D. Mihalca, L. Barti, I. Csősz, K. Szőke, S. Hornok (2019) Bats and ticks: Host selection and seasonality of bat-specialist ticks in Eastern Europe. Parasites & Vectors 12: 605.
Carios vespertilionis	Pipistrellus pipistrellus	46.3814	23.4616	1	Sándor, A.D., A. Corduneanu, Á. Péter, A.D. Mihalca, L. Barti, I. Csősz, K. Szőke, S. Hornok (2019) Bats and ticks: Host selection and seasonality of bat-specialist ticks in Eastern Europe. Parasites & Vectors 12: 605.
Carios vespertilionis	Pipistrellus pipistrellus	46.3814	23.4616	1	Sándor, A.D., A. Corduneanu, Á. Péter, A.D. Mihalca, L. Barti, I. Csősz, K. Szőke, S. Hornok (2019) Bats and ticks: Host selection and seasonality of bat-specialist ticks in Eastern Europe. Parasites & Vectors 12: 605.
Carios vespertilionis	Pipistrellus pipistrellus	46.3814	23.4616	1	Sándor, A.D., A. Corduneanu, Á. Péter, A.D. Mihalca, L. Barti, I. Csősz, K. Szőke, S. Hornok (2019) Bats and ticks: Host selection and seasonality of bat-specialist ticks in Eastern Europe. Parasites & Vectors 12: 605.
Carios vespertilionis	Pipistrellus pipistrellus	46.3814	23.4616	2	Sándor, A.D., A. Corduneanu, Á. Péter, A.D. Mihalca, L. Barti, I. Csősz, K. Szőke, S. Hornok (2019) Bats and ticks: Host selection and seasonality of bat-specialist ticks in Eastern Europe. Parasites & Vectors 12: 605.
Carios vespertilionis	Pipistrellus pipistrellus	46.3814	23.4616	2	Sándor, A.D., A. Corduneanu, Á. Péter, A.D. Mihalca, L. Barti, I. Csősz, K. Szőke, S. Hornok (2019) Bats and ticks: Host selection and seasonality of bat-specialist ticks in Eastern Europe. Parasites & Vectors 12: 605.
Carios vespertilionis	Pipistrellus pipistrellus	46.3814	23.4616	2	Sándor, A.D., A. Corduneanu, Á. Péter, A.D. Mihalca, L. Barti, I. Csősz, K. Szőke, S. Hornok (2019) Bats and ticks: Host selection and seasonality of bat-specialist ticks in Eastern Europe. Parasites & Vectors 12: 605.
Carios vespertilionis	Pipistrellus pipistrellus	43.2927	45.5761	200	Dikaev, B. (1981). Argasid tick fauna (Argasidae) of the Chechen-Ingush ASSR. Parazitologiia, 15(1), 76-78.
Carios vespertilionis	Pipistrellus pipistrellus	47.238	39.7885	1	Khametova, AP., N.L.Pichurina, M.V. Zabashta, L.V. Romanova,I.V. Orekhov, T.N. Borodina, V.I. Adamenko, A.V. Zabashta 2018. Biocenotic structure of natural focus of borreliosis in the Rostov region. In: МЕДИЦИНСКАЯПАРАЗИТОЛОГИЯи паразитарные болезни, Moscow. Pp. 33-39.
Carios vespertilionis	Pipistrellus pipistrellus	47.2781	40.093	1	Khametova, AP., N.L.Pichurina, M.V. Zabashta, L.V. Romanova,I.V. Orekhov, T.N. Borodina, V.I. Adamenko, A.V. Zabashta 2018. Biocenotic structure of natural focus of borreliosis in the Rostov region. In: МЕДИЦИНСКАЯПАРАЗИТОЛОГИЯи паразитарные болезни, Moscow. Pp. 33-39.
Carios vespertilionis	Pipistrellus pipistrellus	58.2655	11.7481	1	Jaenson, T. G., Tälleklint, L., Lundqvist, L., Olsen, B., Chirico, J., & Mejlon, H. (1994). Geographical distribution, host associations, and vector roles of ticks (Acari: Ixodidae, Argasidae) in Sweden. Journal of Medical Entomology, 31(2), 240-256.
Carios vespertilionis	Pipistrellus pipistrellus	48.5603	17.9158	1	Dusbábek F., 1963. Parasitische Fledermausmilben der Tschechoslowakei IV. Fam. Trombiculidae, Sarcoptidae, Ixodidae, Argasidae und Dermanyssidae (Acarina). Časopis Československé Společnosti Entomologické, 1963, 60: 332-340.
Carios vespertilionis	Pipistrellus pipistrellus	47.769	17.7693	1	Dusbábek F., 1963. Parasitische Fledermausmilben der Tschechoslowakei IV. Fam. Trombiculidae, Sarcoptidae, Ixodidae, Argasidae und Dermanyssidae (Acarina). Časopis Československé Společnosti Entomologické, 1963, 60: 332-340.
Carios vespertilionis	Pipistrellus pipistrellus	48.1514	17.8756	1	Kočišová A., Ondrejková A. (2015) Ectoparasites (Acarina and Insecta) associated with bats in introductory study in Slovakia. IX INTERNATIONAL SYMPOSIUM ON WILD FAUNA KOŠICE (Slovakia) September 15 - 19, 2015, Book of Abstracts, p.87-88.
Carios vespertilionis	Pipistrellus pipistrellus	37.7831	29.0962	1	Karataş, A., & Budak, A. (2019). The mammals (Mammalia) of Yamanlar Mountain (İzmir and Manisa provinces) and their ectoparasites. Acta Biologica Turcica, 32(1), 53-60.
Carios vespertilionis	Pipistrellus pipistrellus	41.0959	29.0534	1	Karataş, A., & Budak, A. (2019). The mammals (Mammalia) of Yamanlar Mountain (İzmir and Manisa provinces) and their ectoparasites. Acta Biologica Turcica, 32(1), 53-60.
Carios vespertilionis	Pipistrellus pipistrellus	37.8174	29.1156	1	Karataş, A., & Budak, A. (2019). The mammals (Mammalia) of Yamanlar Mountain (İzmir and Manisa provinces) and their ectoparasites. Acta Biologica Turcica, 32(1), 53-60.
Carios vespertilionis	Pipistrellus pipistrellus	50.4485	30.5196	1	Oudemans, A. C. (1902). Acari Notes on Acari. Fifth Series. Tijdschrift voor Entomologie, 45, 123-150.
Carios vespertilionis	Pipistrellus pipistrellus	48.6152	39.4516	1	Bobkova, O. A. (2005) [Mites and Ticks (Acari) as Bats’ (Chiroptera) Ectoparasites of Eastern Part of Ukraine. Vestnik zoologii, 39(2): 73–78.
Carios vespertilionis	Pipistrellus pipistrellus	48.7949	39.7764	1	Bobkova, O. A. (2005) [Mites and Ticks (Acari) as Bats’ (Chiroptera) Ectoparasites of Eastern Part of Ukraine. Vestnik zoologii, 39(2): 73–78.
Carios vespertilionis	Pipistrellus pipistrellus	48.9639	37.7612	1	Bobkova, O. A. (2005) [Mites and Ticks (Acari) as Bats’ (Chiroptera) Ectoparasites of Eastern Part of Ukraine. Vestnik zoologii, 39(2): 73–78.
Carios vespertilionis	Pipistrellus pipistrellus	49.53	39.5613	1	Bobkova, O. A. (2005) [Mites and Ticks (Acari) as Bats’ (Chiroptera) Ectoparasites of Eastern Part of Ukraine. Vestnik zoologii, 39(2): 73–78.
Carios vespertilionis	Pipistrellus pipistrellus	51.6296	0.38254	1	Thompson, G.B. & Knowles, R.J. (1968) Records of Ixodoidea (ticks) from Essex. Essex Naturalist, 32, 193-196.
Carios vespertilionis	Pipistrellus pipistrellus	52.2429	0.710493	1	Thompson, G. B. (1962). The parasites of British birds and mammals. XXXIX. The Blyborough tick–Argas (Carios) vespertilionis (Latreille, 1802)(Ixodoidea). Entomologist’s Monthly Magazine, 98, 247-250.
Carios vespertilionis	Pipistrellus pipistrellus	51.8894	0.83228	1	Thompson, G.B. & Knowles, R.J. (1968) Records of Ixodoidea (ticks) from Essex. Essex Naturalist, 32, 193-196.
Carios vespertilionis	Pipistrellus pipistrellus	51.8894	0.83228	1	Thompson, G.B. & Knowles, R.J. (1968) Records of Ixodoidea (ticks) from Essex. Essex Naturalist, 32, 193-196.
Carios vespertilionis	Pipistrellus pipistrellus	50.9627	-4.00673	1	Thompson, G. B. (1935). The parasites of British birds and mammals. IV. Records of bat parasites. Entomologist’s Monthly Magazine, 71, 143-147.
Carios vespertilionis	Pipistrellus pipistrellus	51.7771	0.647375	1	Thompson, G. B. (1964) Appendix to previous note on Argas (Carios) vespertilionis (Latreille) (Ixodoidea). Entomologist’s Monthly Magazine, 100, 21.
Carios vespertilionis	Pipistrellus pipistrellus	52.264	0.12331	5	Keirans, J. E. (1985). George Henry Falkiner Nuttall and the Nuttall tick catalogue. Un St Dep Agric. Agric Res Ser Misc Pub (1438).
Carios vespertilionis	Pipistrellus pipistrellus	56.5071	-5.50364	1	Estrada-Peña, A., Mihalca, A. D., & Petney, T. N. (Eds.). (2018). Ticks of Europe and North Africa: a guide to species identification. Springer.
Carios vespertilionis	Pipistrellus pipistrellus	50.271	-4.77916	1	Evans, N. J., Bown, K., Timofte, D., Simpson, V. R., & Birtles, R. J. (2009). Fatal borreliosis in bat caused by relapsing fever spirochete, United Kingdom. Emerging infectious diseases, 15(8), 1331.
Carios vespertilionis	Pipistrellus pipistrellus	52.5628	-3.14932	1	Steward, J. (1931). A List of Parasites Examined during the Year. 2nd Report Direct. Inst. Anim. Path. University Cambridge, p. 200-203.
Carios vespertilionis	Pipistrellus pipistrellus	52.5121	-3.31311	1	Steward, J. (1931). A List of Parasites Examined during the Year. 2nd Report Direct. Inst. Anim. Path. University Cambridge, p. 200-203.
Carios vespertilionis	Pipistrellus pipistrellus	51.751	-1.25101	1	Gardner, R. A., & Molyneux, D. H. (1987). Babesia vesperuginis: natural and experimental infections in British bats (Microchiroptera). Parasitology, 95(3), 461-469.
Carios vespertilionis	Pipistrellus pipistrellus	51.8221	-0.71736	3	Keirans, J. E. (1985). George Henry Falkiner Nuttall and the Nuttall tick catalogue. Un St Dep Agric. Agric Res Ser Misc Pub (1438).
Carios vespertilionis	Pipistrellus pipistrellus	51.8054	-2.50631	1	https://www.ispotnature.org/communities/uk-and-ireland/view/observation/84558/young-bat-with-tick-attached
Carios vespertilionis	Pipistrellus pipistrellus	51.7921	-2.49464	1	https://www.ispotnature.org/communities/uk-and-ireland/view/observation/84558/young-bat-with-tick-attached
Carios vespertilionis	Pipistrellus pipistrellus	51.6421	-3.49473	1	Thompson, G. B. (1935). The parasites of British birds and mammals. IV. Records of bat parasites. Entomologist’s Monthly Magazine, 71, 143-147.
Carios vespertilionis	Pipistrellus pipistrellus	52.1857	0.952587	1	Gilbert, O.J.W. 1951. Mites on bats. Trans. Suffolk Nat. Soc. 7: 127.
Carios vespertilionis	Pipistrellus pipistrellus	51.7945	-0.66014	6	Keirans, J. E. (1985). George Henry Falkiner Nuttall and the Nuttall tick catalogue. Un St Dep Agric. Agric Res Ser Misc Pub (1438).
Carios vespertilionis	Pipistrellus pipistrellus	51.1804	0.35931	13	Keirans, J. E. (1985). George Henry Falkiner Nuttall and the Nuttall tick catalogue. Un St Dep Agric. Agric Res Ser Misc Pub (1438).
Carios vespertilionis	Pipistrellus pipistrellus	54.1901	-7.5544	1	Martyn K.P., 1988. Provisional atlas of the ticks (Ixodoidea) of the british isles. Biological Records Centre Institute of Terrestrial Ecology, Monks Wood Experimental Station Huntingdon.
Carios vespertilionis	Pipistrellus pipistrellus	54.3063	-7.5764	1	Martyn K.P., 1988. Provisional atlas of the ticks (Ixodoidea) of the british isles. Biological Records Centre Institute of Terrestrial Ecology, Monks Wood Experimental Station Huntingdon.
Carios vespertilionis	Pipistrellus pipistrellus	54.3191	-7.4501	1	Martyn K.P., 1988. Provisional atlas of the ticks (Ixodoidea) of the british isles. Biological Records Centre Institute of Terrestrial Ecology, Monks Wood Experimental Station Huntingdon.
Carios vespertilionis	Pipistrellus pipistrellus			1	Gil Collado, J. 1938. Los acaros (ixodoideos) de Espana. Datos actuales respecto a su distribucion. Broteria, s. Trimest. Cienc. Nat. 7(3): 99-109.
Carios vespertilionis	Pipistrellus pygmaeus	37.2883	-6.55723	2	Juan Quetglas pers com.
Carios vespertilionis	Pipistrellus pygmaeus	40.7083	0.849904	2	Juan Quetglas pers com.
Carios vespertilionis	Pipistrellus pygmaeus	36.9896	-6.44377	2	Juan Quetglas pers com.
Carios vespertilionis	Pipistrellus pygmaeus	36.9896	-6.44377	2	Juan Quetglas pers com.
Carios vespertilionis	Pipistrellus pygmaeus	36.9896	-6.44377	2	Juan Quetglas pers com.
Carios vespertilionis	Pipistrellus pygmaeus	46.5622	18.7253	5	Hornok, S., Szőke, K., Görföl, T., Földvári, G., Tu, V. T., Takács, N., ... & Wang, Y. (2017). Molecular investigations of the bat tick Argas vespertilionis (Ixodida: Argasidae) and Babesia vesperuginis (Apicomplexa: Piroplasmida) reflect “bat connection” between Central Europe and Central Asia. Experimental and Applied Acarology, 72(1), 69-77.
Carios vespertilionis	Pipistrellus pygmaeus	46.5622	18.7253	8	Hornok, S., Szőke, K., Görföl, T., Földvári, G., Tu, V. T., Takács, N., ... & Wang, Y. (2017). Molecular investigations of the bat tick Argas vespertilionis (Ixodida: Argasidae) and Babesia vesperuginis (Apicomplexa: Piroplasmida) reflect “bat connection” between Central Europe and Central Asia. Experimental and Applied Acarology, 72(1), 69-77.
Carios vespertilionis	Pipistrellus pygmaeus	46.5622	18.7253	8	Hornok, S., Szőke, K., Görföl, T., Földvári, G., Tu, V. T., Takács, N., ... & Wang, Y. (2017). Molecular investigations of the bat tick Argas vespertilionis (Ixodida: Argasidae) and Babesia vesperuginis (Apicomplexa: Piroplasmida) reflect “bat connection” between Central Europe and Central Asia. Experimental and Applied Acarology, 72(1), 69-77.
Carios vespertilionis	Pipistrellus pygmaeus	46.5622	18.7253	14	Hornok, S., Szőke, K., Görföl, T., Földvári, G., Tu, V. T., Takács, N., ... & Wang, Y. (2017). Molecular investigations of the bat tick Argas vespertilionis (Ixodida: Argasidae) and Babesia vesperuginis (Apicomplexa: Piroplasmida) reflect “bat connection” between Central Europe and Central Asia. Experimental and Applied Acarology, 72(1), 69-77.
Carios vespertilionis	Pipistrellus pygmaeus	46.5622	18.7253	22	Hornok, S., Szőke, K., Görföl, T., Földvári, G., Tu, V. T., Takács, N., ... & Wang, Y. (2017). Molecular investigations of the bat tick Argas vespertilionis (Ixodida: Argasidae) and Babesia vesperuginis (Apicomplexa: Piroplasmida) reflect “bat connection” between Central Europe and Central Asia. Experimental and Applied Acarology, 72(1), 69-77.
Carios vespertilionis	Pipistrellus pygmaeus	46.2076	18.8659	3	Hornok, S., Szőke, K., Görföl, T., Földvári, G., Tu, V. T., Takács, N., ... & Wang, Y. (2017). Molecular investigations of the bat tick Argas vespertilionis (Ixodida: Argasidae) and Babesia vesperuginis (Apicomplexa: Piroplasmida) reflect “bat connection” between Central Europe and Central Asia. Experimental and Applied Acarology, 72(1), 69-77.
Carios vespertilionis	Pipistrellus pygmaeus	46.2076	18.8659	4	Hornok, S., Szőke, K., Görföl, T., Földvári, G., Tu, V. T., Takács, N., ... & Wang, Y. (2017). Molecular investigations of the bat tick Argas vespertilionis (Ixodida: Argasidae) and Babesia vesperuginis (Apicomplexa: Piroplasmida) reflect “bat connection” between Central Europe and Central Asia. Experimental and Applied Acarology, 72(1), 69-77.
Carios vespertilionis	Pipistrellus pygmaeus	46.3167	18.8833	2	Hornok, S., Szőke, K., Görföl, T., Földvári, G., Tu, V. T., Takács, N., ... & Wang, Y. (2017). Molecular investigations of the bat tick Argas vespertilionis (Ixodida: Argasidae) and Babesia vesperuginis (Apicomplexa: Piroplasmida) reflect “bat connection” between Central Europe and Central Asia. Experimental and Applied Acarology, 72(1), 69-77.
Carios vespertilionis	Pipistrellus pygmaeus	45.9338	18.1516	3	Hornok, S., Szőke, K., Görföl, T., Földvári, G., Tu, V. T., Takács, N., ... & Wang, Y. (2017). Molecular investigations of the bat tick Argas vespertilionis (Ixodida: Argasidae) and Babesia vesperuginis (Apicomplexa: Piroplasmida) reflect “bat connection” between Central Europe and Central Asia. Experimental and Applied Acarology, 72(1), 69-77.
Carios vespertilionis	Pipistrellus pygmaeus	45.9338	18.1516	12	Hornok, S., Szőke, K., Görföl, T., Földvári, G., Tu, V. T., Takács, N., ... & Wang, Y. (2017). Molecular investigations of the bat tick Argas vespertilionis (Ixodida: Argasidae) and Babesia vesperuginis (Apicomplexa: Piroplasmida) reflect “bat connection” between Central Europe and Central Asia. Experimental and Applied Acarology, 72(1), 69-77.
Carios vespertilionis	Pipistrellus pygmaeus	45.9418	18.7281	26	Hornok, S., Szőke, K., Görföl, T., Földvári, G., Tu, V. T., Takács, N., ... & Wang, Y. (2017). Molecular investigations of the bat tick Argas vespertilionis (Ixodida: Argasidae) and Babesia vesperuginis (Apicomplexa: Piroplasmida) reflect “bat connection” between Central Europe and Central Asia. Experimental and Applied Acarology, 72(1), 69-77.
Carios vespertilionis	Pipistrellus pygmaeus	46.162	18.2424	1	Hornok, S., Szőke, K., Görföl, T., Földvári, G., Tu, V. T., Takács, N., ... & Wang, Y. (2017). Molecular investigations of the bat tick Argas vespertilionis (Ixodida: Argasidae) and Babesia vesperuginis (Apicomplexa: Piroplasmida) reflect “bat connection” between Central Europe and Central Asia. Experimental and Applied Acarology, 72(1), 69-77.
Carios vespertilionis	Pipistrellus pygmaeus	46.2264	18.8817	1	Hornok, S., Szőke, K., Görföl, T., Földvári, G., Tu, V. T., Takács, N., ... & Wang, Y. (2017). Molecular investigations of the bat tick Argas vespertilionis (Ixodida: Argasidae) and Babesia vesperuginis (Apicomplexa: Piroplasmida) reflect “bat connection” between Central Europe and Central Asia. Experimental and Applied Acarology, 72(1), 69-77.
Carios vespertilionis	Pipistrellus pygmaeus	36.8945	54.8698	1	Benda, P., Faizolâhi, K., Andreas, M., Obuch, J., Reiter, A., Ševčík, M., ... & Ashrafi, S. (2012). Bats (Mammalia: Chiroptera) of the Eastern Mediterranean and Middle East. Part 10. Bat fauna of Iran. Acta Societatis Zoologicae Bohemicae, 76, 163-582.
Carios vespertilionis	Pipistrellus pygmaeus	53.9364	17.8053	1	Orlova, M. V., & Zapart, A. (2012). Interactions of ectoparasites in cohabitating colonies of pond bats Myotis dasycneme (Boie, 1825) and species of genus Pipistrellus from northern Poland. Ann Parasitol, 58, 211-5.
Carios vespertilionis	Pipistrellus pygmaeus	53.3365	15.0504	96	Mierzyński, Ł., Izdebska, J. N., & Ciechanowski, M. (2018). New data on the distribution of Carios vespertilionis Latreille, 1802 (Ixodida, Argasidae) in bats (Chiroptera) from northern Poland. Annals of Parasitology, 64(4): 361-366.
Carios vespertilionis	Pipistrellus pygmaeus	50.1	18.25	1	Siuda K, Stanko M, Piksa K, Górz A. 2009. Ticks (Acari: Ixodida) parasitizing bats in Poland and Slovakia. Wiadomosci Parazytologiczne, 55(1):39–45.
Carios vespertilionis	Pipistrellus pygmaeus	60.3262	18.2512	13	Nordin, E. (2018) Detektion med realtids-‐PCR av TBE-‐virus, Lyssavirus och Borrelia species i fladdermusfästingen Argas vespertilionis och fladdermusskinnbaggen Cimex pipistrelli. Unpublished BA Thesis, Linköpings Universitet.
Carios vespertilionis	Pipistrellus pygmaeus	48.4252	17.8033	7	Krištofík, J., & Danko, S. (2012). Arthropod ectoparasites (Acarina, Heteroptera, Diptera, Siphonaptera) of bats in Slovakia. Vespertilio, 16, 167-189.
Carios vespertilionis	Pipistrellus pygmaeus	57.1475	-4.68759	1	https://www.hbrg.org.uk/LatestFiles/Argas.html
Carios vespertilionis	Pipistrellus sp.	42.4905	2.80763	1	Théodoridès J., 1953. Première contribution à l’étude des ectoparasites de vertébrés des Pyrénées-Orientales. Vie et Milieu, tome IV, fascicule 4 : 753-756.
Carios vespertilionis	Pipistrellus sp.	33.4614	47.5753	14	Hosseini-Chegeni, A., & Tavakoli, M. (2013). Argas vespertilionis (Ixodida: Argasidae): a parasite of pipistrel bat in Western Iran. Persian Journal of Acarology, 2(2): 321-330.
Carios vespertilionis	Pipistrellus sp.	42.0074	13.2784	1	Manilla, G. (1985). Nuove osservazioni faunistiche e biologiche sulle zecche (Acari: Ixodidea) in Abruzzo ed altre regioni d’Italia (Nota IV). Parassitologia, 27(3), 279-95.
Carios vespertilionis	Plecotus auritus	49.0609	14.7179	1	Dusbábek F., 1963. Parasitische Fledermausmilben der Tschechoslowakei IV. Fam. Trombiculidae, Sarcoptidae, Ixodidae, Argasidae und Dermanyssidae (Acarina). Časopis Československé Společnosti Entomologické, 1963, 60: 332-340.
Carios vespertilionis	Plecotus auritus	52.7414	13.7116	1	Walter, G. 1992. Verbreitung und Biologie von Argas vespertilionis, Ixodes simplex und Ixodes ricinus (Ixodidea: Ixodidae; Argasidae) bei Fledermäusen (Chiroptera) in der Bundesrepublik Deutschland. Myotis 30: 123-132.
Carios vespertilionis	Plecotus auritus	48.4993	12.6792	1	Rupp, D., A. Zahn, P. Ludwig (2004) Actual records of bat ectoparasites in Bavaria (Germany). Spixiana 27: 185-190.
Carios vespertilionis	Plecotus auritus	44.2758	6.39009	1	Nuttall G.H.F., Warburton C., Cooper W.F., Robinson L.E., 1911.- Ticks. A monograph of the Ixodoidea. Part II. Cambridge University Press, Cambridge, 348 p.
Carios vespertilionis	Plecotus auritus	44.7793	5.927	1	Beaucournu J. C., Noblet J-F., Gilot B., Degeilh B. 1999. Les tiques de Chauves-Souris dans les Alpes et les Préalpes françaises (Acarina, Ixodoidea, Ixodidae et Argasidae). Bulletin de la Société Entomologique de France, 104, 3: 299–306.
Carios vespertilionis	Plecotus auritus	45.2792	5.54075	1	Beaucournu J. C., Noblet J-F., Gilot B., Degeilh B. 1999. Les tiques de Chauves-Souris dans les Alpes et les Préalpes françaises (Acarina, Ixodoidea, Ixodidae et Argasidae). Bulletin de la Société Entomologique de France, 104, 3: 299–306.
Carios vespertilionis	Plecotus auritus	47.8601	-0.289605	1	Beaucournu, J.C., C. Le Briand. 2020. Les ectoparasites de chiroptères dans le massif armoricain.Amikiro; Commission de Protection des Eaux, du Patrimoine, de l’Environnement, du Sous-sol et desChiroptères de Lorraine (CPEPESC Lorraine); Groupe Mammalogique Breton (GMB), 2020, Clément Léger, 978-2-9566304-2-5. _xFFFF_hal-02999974_xFFFF_. P. 1-75
Carios vespertilionis	Plecotus auritus	47.9695	-0.12575	1	Beaucournu, J.C., C. Le Briand. 2020. Les ectoparasites de chiroptères dans le massif armoricain.Amikiro; Commission de Protection des Eaux, du Patrimoine, de l’Environnement, du Sous-sol et desChiroptères de Lorraine (CPEPESC Lorraine); Groupe Mammalogique Breton (GMB), 2020, Clément Léger, 978-2-9566304-2-5. _xFFFF_hal-02999974_xFFFF_. P. 1-75
Carios vespertilionis	Plecotus auritus	47.9802	-0.169406	1	Beaucournu, J.C., C. Le Briand. 2020. Les ectoparasites de chiroptères dans le massif armoricain.Amikiro; Commission de Protection des Eaux, du Patrimoine, de l’Environnement, du Sous-sol et desChiroptères de Lorraine (CPEPESC Lorraine); Groupe Mammalogique Breton (GMB), 2020, Clément Léger, 978-2-9566304-2-5. _xFFFF_hal-02999974_xFFFF_. P. 1-75
Carios vespertilionis	Plecotus auritus	47.5018	-0.383763	1	Beaucournu, J.C., C. Le Briand. 2020. Les ectoparasites de chiroptères dans le massif armoricain.Amikiro; Commission de Protection des Eaux, du Patrimoine, de l’Environnement, du Sous-sol et desChiroptères de Lorraine (CPEPESC Lorraine); Groupe Mammalogique Breton (GMB), 2020, Clément Léger, 978-2-9566304-2-5. _xFFFF_hal-02999974_xFFFF_. P. 1-75
Carios vespertilionis	Plecotus auritus	46.162	18.2424	1	Hornok, S., Szőke, K., Görföl, T., Földvári, G., Tu, V. T., Takács, N., ... & Wang, Y. (2017). Molecular investigations of the bat tick Argas vespertilionis (Ixodida: Argasidae) and Babesia vesperuginis (Apicomplexa: Piroplasmida) reflect “bat connection” between Central Europe and Central Asia. Experimental and Applied Acarology, 72(1), 69-77.
Carios vespertilionis	Plecotus auritus	51.8485	-8.958	1	Kelly T.C., Sleeman D.P., Fennessy G.J., Dillon A., Walton G.A., Reviewed J.G, 2001. The mammal ticks of Ireland-their distribution and hosts. The Irish Naturalists' Journal, Vol. 26, No. 10, pp. 363-370.
Carios vespertilionis	Plecotus auritus	52.6464	-7.2596	1	Kelly T.C., Sleeman D.P., Fennessy G.J., Dillon A., Walton G.A., Reviewed J.G, 2001. The mammal ticks of Ireland-their distribution and hosts. The Irish Naturalists' Journal, Vol. 26, No. 10, pp. 363-370.
Carios vespertilionis	Plecotus auritus	53.515	-8.851	1	Kelly T.C., Sleeman D.P., Fennessy G.J., Dillon A., Walton G.A., Reviewed J.G, 2001. The mammal ticks of Ireland-their distribution and hosts. The Irish Naturalists' Journal, Vol. 26, No. 10, pp. 363-370.
Carios vespertilionis	Plecotus auritus	53.7422	-6.3125	1	Kelly T.C., Sleeman D.P., Fennessy G.J., Dillon A., Walton G.A., Reviewed J.G, 2001. The mammal ticks of Ireland-their distribution and hosts. The Irish Naturalists' Journal, Vol. 26, No. 10, pp. 363-370.
Carios vespertilionis	Plecotus auritus	53.9528	-9.3557	1	Kelly T.C., Sleeman D.P., Fennessy G.J., Dillon A., Walton G.A., Reviewed J.G, 2001. The mammal ticks of Ireland-their distribution and hosts. The Irish Naturalists' Journal, Vol. 26, No. 10, pp. 363-370.
Carios vespertilionis	Plecotus auritus	51.4275	6.09285	1	Eyndhoven, van GL. (1941) Mijten op vleermuizen (III). Tijdschr. Entomol., 84: XXVII-XXVIII.
Carios vespertilionis	Plecotus auritus	52.5233	21.5705	3	Haitlinger, R., Ruprecht, A. L. (1985). [Arthropods collected from Kujawian bats (Acari and Siphonaptera)] Stawonogi zebrane na nietoperzach z Kujaw (Acari i Siphonaptera). Polskie Pismo Entomologiczne, 55(3), 615-618.
Carios vespertilionis	Plecotus auritus	49.5166	20.7833	1	Siuda K, Stanko M, Piksa K, Górz A. 2009. Ticks (Acari: Ixodida) parasitizing bats in Poland and Slovakia. Wiadomosci Parazytologiczne, 55(1):39–45.
Carios vespertilionis	Plecotus auritus	49.7333	22.75	1	Siuda K, Stanko M, Piksa K, Górz A. 2009. Ticks (Acari: Ixodida) parasitizing bats in Poland and Slovakia. Wiadomosci Parazytologiczne, 55(1):39–45.
Carios vespertilionis	Plecotus auritus	52.4333	15.5833	1	Siuda K, Stanko M, Piksa K, Górz A. 2009. Ticks (Acari: Ixodida) parasitizing bats in Poland and Slovakia. Wiadomosci Parazytologiczne, 55(1):39–45.
Carios vespertilionis	Plecotus auritus	45.1719	28.6471	2	Sándor, A.D., A. Corduneanu, Á. Péter, A.D. Mihalca, L. Barti, I. Csősz, K. Szőke, S. Hornok (2019) Bats and ticks: Host selection and seasonality of bat-specialist ticks in Eastern Europe. Parasites & Vectors 12: 605.
Carios vespertilionis	Plecotus auritus	49.2313	20.312	1	Dusbábek F., 1963. Parasitische Fledermausmilben der Tschechoslowakei IV. Fam. Trombiculidae, Sarcoptidae, Ixodidae, Argasidae und Dermanyssidae (Acarina). Časopis Československé Společnosti Entomologické, 1963, 60: 332-340.
Carios vespertilionis	Plecotus auritus	52.7298	-1.18698	1	Thompson, G. B. (1936). The parasites of British birds and mammals. VIII. Some additional records of bat parasites. Entomologist’s Monthly Magazine, 72, 133-137.
Carios vespertilionis	Plecotus austriacus	41.6434	-0.86719	1	Estrada-Peña, A., Peribanez-Lopez, M. A., Sanchez-Acedo, C., Balcells-Rocamora, E., & Serra-Cobo, J. (1989). Distribution and faunal composition in north and northeast of Spain of some mites and ticks parasitic on Chiroptera (Spinturnicidae, Macronyssidae, Ixodidae, and Argasidae). Acarologia.
Carios vespertilionis	Plecotus austriacus	48.0798	-1.30602	2	Beaucournu J. C. (1966). Sur quelques Ixodoidea (Acarina) palearctiques infeodes aux micro-Chiropteres. Annales de Parasitologie 41: 495-502.
Carios vespertilionis	Plecotus austriacus	47.9695	-0.12575	1	Beaucournu, J.C., C. Le Briand. 2020. Les ectoparasites de chiroptères dans le massif armoricain.Amikiro; Commission de Protection des Eaux, du Patrimoine, de l’Environnement, du Sous-sol et desChiroptères de Lorraine (CPEPESC Lorraine); Groupe Mammalogique Breton (GMB), 2020, Clément Léger, 978-2-9566304-2-5. _xFFFF_hal-02999974_xFFFF_. P. 1-75
Carios vespertilionis	Plecotus austriacus	47.5002	-0.30091	1	Beaucournu, J.C., C. Le Briand. 2020. Les ectoparasites de chiroptères dans le massif armoricain.Amikiro; Commission de Protection des Eaux, du Patrimoine, de l’Environnement, du Sous-sol et desChiroptères de Lorraine (CPEPESC Lorraine); Groupe Mammalogique Breton (GMB), 2020, Clément Léger, 978-2-9566304-2-5. _xFFFF_hal-02999974_xFFFF_. P. 1-75
Carios vespertilionis	Plecotus austriacus	47.4929	-0.223824	1	Beaucournu, J.C., C. Le Briand. 2020. Les ectoparasites de chiroptères dans le massif armoricain.Amikiro; Commission de Protection des Eaux, du Patrimoine, de l’Environnement, du Sous-sol et desChiroptères de Lorraine (CPEPESC Lorraine); Groupe Mammalogique Breton (GMB), 2020, Clément Léger, 978-2-9566304-2-5. _xFFFF_hal-02999974_xFFFF_. P. 1-75
Carios vespertilionis	Plecotus austriacus	48.4412	-2.03513	1	Beaucournu, J.C., C. Le Briand. 2020. Les ectoparasites de chiroptères dans le massif armoricain.Amikiro; Commission de Protection des Eaux, du Patrimoine, de l’Environnement, du Sous-sol et desChiroptères de Lorraine (CPEPESC Lorraine); Groupe Mammalogique Breton (GMB), 2020, Clément Léger, 978-2-9566304-2-5. _xFFFF_hal-02999974_xFFFF_. P. 1-75
Carios vespertilionis	Plecotus austriacus	47.5183	21.9693	1	Hornok, S., Szőke, K., Görföl, T., Földvári, G., Tu, V. T., Takács, N., ... & Wang, Y. (2017). Molecular investigations of the bat tick Argas vespertilionis (Ixodida: Argasidae) and Babesia vesperuginis (Apicomplexa: Piroplasmida) reflect “bat connection” between Central Europe and Central Asia. Experimental and Applied Acarology, 72(1), 69-77.
Carios vespertilionis	Plecotus austriacus	47.5183	21.9693	6	Hornok, S., Szőke, K., Görföl, T., Földvári, G., Tu, V. T., Takács, N., ... & Wang, Y. (2017). Molecular investigations of the bat tick Argas vespertilionis (Ixodida: Argasidae) and Babesia vesperuginis (Apicomplexa: Piroplasmida) reflect “bat connection” between Central Europe and Central Asia. Experimental and Applied Acarology, 72(1), 69-77.
Carios vespertilionis	Plecotus austriacus	47.5183	21.9693	8	Hornok, S., Szőke, K., Görföl, T., Földvári, G., Tu, V. T., Takács, N., ... & Wang, Y. (2017). Molecular investigations of the bat tick Argas vespertilionis (Ixodida: Argasidae) and Babesia vesperuginis (Apicomplexa: Piroplasmida) reflect “bat connection” between Central Europe and Central Asia. Experimental and Applied Acarology, 72(1), 69-77.
Carios vespertilionis	Plecotus austriacus	47.5183	21.9693	12	Hornok, S., Szőke, K., Görföl, T., Földvári, G., Tu, V. T., Takács, N., ... & Wang, Y. (2017). Molecular investigations of the bat tick Argas vespertilionis (Ixodida: Argasidae) and Babesia vesperuginis (Apicomplexa: Piroplasmida) reflect “bat connection” between Central Europe and Central Asia. Experimental and Applied Acarology, 72(1), 69-77.
Carios vespertilionis	Plecotus austriacus	45.1584	28.6897	1	Sándor, A.D., A. Corduneanu, Á. Péter, A.D. Mihalca, L. Barti, I. Csősz, K. Szőke, S. Hornok (2019) Bats and ticks: Host selection and seasonality of bat-specialist ticks in Eastern Europe. Parasites & Vectors 12: 605.
Carios vespertilionis	Plecotus austriacus	46.8255	23.2204	3	Sándor, A.D., A. Corduneanu, Á. Péter, A.D. Mihalca, L. Barti, I. Csősz, K. Szőke, S. Hornok (2019) Bats and ticks: Host selection and seasonality of bat-specialist ticks in Eastern Europe. Parasites & Vectors 12: 605.
Carios vespertilionis	Plecotus austriacus	48.9008	25.7976	2	Bobkova, O. A. (2003). [Distribution of Ticks (Ixodoidea, Parasitiformes)–Ectoparasites of Bats (Chiroptera) in Ukraine]. Vestnik zoologii, 37(6), 23-28.
Carios vespertilionis	Plecotus christii	29.7417	24.5168	1	Benda, P., Spitzenberger, F., Hanák, V., Andreas, M., Reiter, A., Ševčík, M., ... & UHRIN, M. (2014). Bats (Mammalia: Chiroptera) of the Eastern Mediterranean and Middle East. Part 11. On the bat fauna of Libya II. Acta Societatis zoologicae bohemicae, 78, 1-162.
Carios vespertilionis	Plecotus gaisleri	35.0515	6.1671	3	Bendjeddou, M. L., Loumassine, H. A., Scheffler, I., Bouslama, Z., & Amr, Z. (2017). Bat ectoparasites (Nycteribiidae, Streblidae, Siphonaptera, Heteroptera, Mesostigmata, Argasidae, and Ixodidae) from Algeria. Journal of Vector Ecology, 42(1), 13-23.
Carios vespertilionis	Plecotus sp.	47.0865	-1.28054	1	Beaucournu, J.C., C. Le Briand. 2020. Les ectoparasites de chiroptères dans le massif armoricain.Amikiro; Commission de Protection des Eaux, du Patrimoine, de l’Environnement, du Sous-sol et desChiroptères de Lorraine (CPEPESC Lorraine); Groupe Mammalogique Breton (GMB), 2020, Clément Léger, 978-2-9566304-2-5. _xFFFF_hal-02999974_xFFFF_. P. 1-75
Carios vespertilionis	Plectous gaisleri	35.0515	6.1671	3	Estrada-Peña, A., Mihalca, A. D., & Petney, T. N. (Eds.). (2018). Ticks of Europe and North Africa: a guide to species identification. Springer.
Carios vespertilionis	Rhinolophus blasii	36.8801	8.56249	3	Estrada-Peña, A., Mihalca, A. D., & Petney, T. N. (Eds.). (2018). Ticks of Europe and North Africa: a guide to species identification. Springer.
Carios vespertilionis	Rhinolophus blasii	36.4616	7.24795	1	Estrada-Peña, A., Mihalca, A. D., & Petney, T. N. (Eds.). (2018). Ticks of Europe and North Africa: a guide to species identification. Springer.
Carios vespertilionis	Rhinolophus blasii	36.4616	7.24795	2	Estrada-Peña, A., Mihalca, A. D., & Petney, T. N. (Eds.). (2018). Ticks of Europe and North Africa: a guide to species identification. Springer.
Carios vespertilionis	Rhinolophus blasii	36.4616	7.24795	2	Estrada-Peña, A., Mihalca, A. D., & Petney, T. N. (Eds.). (2018). Ticks of Europe and North Africa: a guide to species identification. Springer.
Carios vespertilionis	Rhinolophus blasii	32.2908	3.599	2	Estrada-Peña, A., Mihalca, A. D., & Petney, T. N. (Eds.). (2018). Ticks of Europe and North Africa: a guide to species identification. Springer.
Carios vespertilionis	Rhinolophus blasii	32.2908	3.599	1	Estrada-Peña, A., Mihalca, A. D., & Petney, T. N. (Eds.). (2018). Ticks of Europe and North Africa: a guide to species identification. Springer.
Carios vespertilionis	Rhinolophus blasii	32.2908	3.599	1	Estrada-Peña, A., Mihalca, A. D., & Petney, T. N. (Eds.). (2018). Ticks of Europe and North Africa: a guide to species identification. Springer.
Carios vespertilionis	Rhinolophus blasii	32.2908	3.599	2	Estrada-Peña, A., Mihalca, A. D., & Petney, T. N. (Eds.). (2018). Ticks of Europe and North Africa: a guide to species identification. Springer.
Carios vespertilionis	Rhinolophus blasii	36.1419	7.13701	1	Estrada-Peña, A., Mihalca, A. D., & Petney, T. N. (Eds.). (2018). Ticks of Europe and North Africa: a guide to species identification. Springer.
Carios vespertilionis	Rhinolophus blasii	36.1419	7.13701	1	Estrada-Peña, A., Mihalca, A. D., & Petney, T. N. (Eds.). (2018). Ticks of Europe and North Africa: a guide to species identification. Springer.
Carios vespertilionis	Rhinolophus blasii	36.3995	6.6661	1	Estrada-Peña, A., Mihalca, A. D., & Petney, T. N. (Eds.). (2018). Ticks of Europe and North Africa: a guide to species identification. Springer.
Carios vespertilionis	Rhinolophus blasii	36.3995	6.6661	1	Estrada-Peña, A., Mihalca, A. D., & Petney, T. N. (Eds.). (2018). Ticks of Europe and North Africa: a guide to species identification. Springer.
Carios vespertilionis	Rhinolophus blasii	36.3995	6.6661	3	Estrada-Peña, A., Mihalca, A. D., & Petney, T. N. (Eds.). (2018). Ticks of Europe and North Africa: a guide to species identification. Springer.
Carios vespertilionis	Rhinolophus blasii	36.3995	6.6661	1	Estrada-Peña, A., Mihalca, A. D., & Petney, T. N. (Eds.). (2018). Ticks of Europe and North Africa: a guide to species identification. Springer.
Carios vespertilionis	Rhinolophus blasii	36.3995	6.6661	2	Estrada-Peña, A., Mihalca, A. D., & Petney, T. N. (Eds.). (2018). Ticks of Europe and North Africa: a guide to species identification. Springer.
Carios vespertilionis	Rhinolophus blasii	36.4205	2.9978	2	Estrada-Peña, A., Mihalca, A. D., & Petney, T. N. (Eds.). (2018). Ticks of Europe and North Africa: a guide to species identification. Springer.
Carios vespertilionis	Rhinolophus blasii	36.4205	2.9978	2	Estrada-Peña, A., Mihalca, A. D., & Petney, T. N. (Eds.). (2018). Ticks of Europe and North Africa: a guide to species identification. Springer.
Carios vespertilionis	Rhinolophus blasii	36.4205	2.9978	3	Estrada-Peña, A., Mihalca, A. D., & Petney, T. N. (Eds.). (2018). Ticks of Europe and North Africa: a guide to species identification. Springer.
Carios vespertilionis	Rhinolophus blasii	36.4205	2.9978	2	Estrada-Peña, A., Mihalca, A. D., & Petney, T. N. (Eds.). (2018). Ticks of Europe and North Africa: a guide to species identification. Springer.
Carios vespertilionis	Rhinolophus blasii	35.5225	6.17179	2	Estrada-Peña, A., Mihalca, A. D., & Petney, T. N. (Eds.). (2018). Ticks of Europe and North Africa: a guide to species identification. Springer.
Carios vespertilionis	Rhinolophus blasii	35.362	-1.27998	2	Estrada-Peña, A., Mihalca, A. D., & Petney, T. N. (Eds.). (2018). Ticks of Europe and North Africa: a guide to species identification. Springer.
Carios vespertilionis	Rhinolophus blasii	35.362	-1.27998	2	Estrada-Peña, A., Mihalca, A. D., & Petney, T. N. (Eds.). (2018). Ticks of Europe and North Africa: a guide to species identification. Springer.
Carios vespertilionis	Rhinolophus blasii	36.6851	8.46412	2	Estrada-Peña, A., Mihalca, A. D., & Petney, T. N. (Eds.). (2018). Ticks of Europe and North Africa: a guide to species identification. Springer.
Carios vespertilionis	Rhinolophus blasii	36.6851	8.46412	2	Estrada-Peña, A., Mihalca, A. D., & Petney, T. N. (Eds.). (2018). Ticks of Europe and North Africa: a guide to species identification. Springer.
Carios vespertilionis	Rhinolophus blasii	36.6851	8.46412	1	Estrada-Peña, A., Mihalca, A. D., & Petney, T. N. (Eds.). (2018). Ticks of Europe and North Africa: a guide to species identification. Springer.
Carios vespertilionis	Rhinolophus blasii	36.9121	8.38177	2	Estrada-Peña, A., Mihalca, A. D., & Petney, T. N. (Eds.). (2018). Ticks of Europe and North Africa: a guide to species identification. Springer.
Carios vespertilionis	Rhinolophus blasii	36.9121	8.38177	2	Estrada-Peña, A., Mihalca, A. D., & Petney, T. N. (Eds.). (2018). Ticks of Europe and North Africa: a guide to species identification. Springer.
Carios vespertilionis	Rhinolophus blasii	36.62	8.3681	2	Estrada-Peña, A., Mihalca, A. D., & Petney, T. N. (Eds.). (2018). Ticks of Europe and North Africa: a guide to species identification. Springer.
Carios vespertilionis	Rhinolophus blasii	36.62	8.3681	1	Estrada-Peña, A., Mihalca, A. D., & Petney, T. N. (Eds.). (2018). Ticks of Europe and North Africa: a guide to species identification. Springer.
Carios vespertilionis	Rhinolophus blasii	36.62	8.3681	2	Estrada-Peña, A., Mihalca, A. D., & Petney, T. N. (Eds.). (2018). Ticks of Europe and North Africa: a guide to species identification. Springer.
Carios vespertilionis	Rhinolophus ferrumequinum	43.4803	4.64565	1	Rageau, J. Mouchet, J. 1967. Les arthropodes hématophages de Camargue. Cahiers ORSTOM. Série Entomologie Médicale et Parasitologie, 5 (4), 263–281.
Carios vespertilionis	Rhinolophus ferrumequinum	37.4274	48.4788	1	Benda, P., Faizolâhi, K., Andreas, M., Obuch, J., Reiter, A., Ševčík, M., ... & Ashrafi, S. (2012). Bats (Mammalia: Chiroptera) of the Eastern Mediterranean and Middle East. Part 10. Bat fauna of Iran. Acta Societatis Zoologicae Bohemicae, 76, 163-582.
Carios vespertilionis	Rhinolophus ferrumequinum	41.9028	12.4964	1	Starkoff, O. (1958). Ixodoidea d'Italia. Ed. Il Pensiero Scientifico, Roma p. 1-385.
Carios vespertilionis	Rhinolophus ferrumequinum	45.0522	7.51539	1	Lanza, B. 1999. I parassiti dei pipistrelli (Mammalia, Chiroptera) della fauna italiana (Vol. 30). Museo regionale di scienze naturali. 318 pp.
Carios vespertilionis	Rhinolophus mehelyi	39.4786	45.7441	2	Gadzhiev, A. T. and T. A. Dubovchenko. 1976. [Ectoparasites of the horseshoe bat, Rhinolophus mehelyi in the Azerbaijan – SSR]. Zoologicheskiy Zhurnal, 2: 24–28.
Carios vespertilionis	Rhinopoma cystops	29.7417	24.5168	1	Benda, P., Spitzenberger, F., Hanák, V., Andreas, M., Reiter, A., Ševčík, M., ... & UHRIN, M. (2014). Bats (Mammalia: Chiroptera) of the Eastern Mediterranean and Middle East. Part 11. On the bat fauna of Libya II. Acta Societatis zoologicae bohemicae, 78, 1-162.
Carios vespertilionis	Rousettus aegyptiacus	31.9241	35.7614	1	Benda, P., Lučan, R.K., Obuch, J., Reiter, A., Andreas, M., Bačkor, P., Bohnenstengel, T., Eid, E.K., Ševčík, M., Vallo, P. & Amr, Z.S. (2010) Bats (Mammalia: Chiroptera) of the Eastern Mediterranean and Middle East. Part 8. Bats of Jordan: fauna, ecology, echolocation, ectoparasites. Acta Societatis Zoologicae Bohemicae, 74, 185–353.
Carios vespertilionis	Tadarida aegyptiaca	33.0863	6.39975	2	Bendjeddou, M. L., Loumassine, H. A., Scheffler, I., Bouslama, Z., & Amr, Z. (2017). Bat ectoparasites (Nycteribiidae, Streblidae, Siphonaptera, Heteroptera, Mesostigmata, Argasidae, and Ixodidae) from Algeria. Journal of Vector Ecology, 42(1), 13-23.
Carios vespertilionis	Tadarida teniotis	41.0624	20.5815	1	Benda, P., Ševčík, M., Bego, F., Sachanowicz, K., Spitzenberger, F., Tájek, P., ... & Uhrin, M. (2019). Bats (Mammalia: Chiroptera) of the Eastern Mediterranean and Middle East. Part 15. The fauna of bats and bat ectoparasites of Albania with a catalogue of bats from the western Balkans in the collection of the National Museum, Prague. Acta Soc. Zool. Bohem, 83, 1-238.
Carios vespertilionis	Tadarida teniotis	43.8895	15.1617	3	Zrnčić, V. (2013). Ektoparaziti šišmiša [Ectoprasites on bats.] Diploma thesis, Faculty of Science, Department of Biology, Univ. Zagreb.
Carios vespertilionis	Taphozous nudiventris	26.2198	32.755632°	1	Abd El-Wahed Ammar, K.N. 2018. A new record, Trypanosoma (Schizotrypanum) vespertilionis Battaglia, 1904, from Taphozous nudiventris Cretzschmar, 1830 (Mammalia: Chiroptera) in Qena, Egypt. J. Egypt. Soc. Parasitol. 48(1): 147–156.
Carios vespertilionis	Taphozous nudiventris	33.2761	44.3793	15	Mohammad, M. K. (1999). Species the soft tck genus Argas (Acarina, Ixodoidea) in Iraq. Bulletin of the Iraq Natural History Museum (P-ISSN: 1017-8678, E-ISSN: 2311-9799), 9(1), 131-135.
Carios vespertilionis	Taphozous nudiventris	32.6178	44.0722	1	Mohammad, M. K. (1999). Species the soft tck genus Argas (Acarina, Ixodoidea) in Iraq. Bulletin of the Iraq Natural History Museum (P-ISSN: 1017-8678, E-ISSN: 2311-9799), 9(1), 131-135.
Carios vespertilionis	Taphozous nudiventris	33.0937	44.5809	1	Weber, N. A. (1955). Notes on Iraq Insectivora and Chiroptera. Journal of Mammalogy, 36(1), 123-126.
Carios vespertilionis	unknown	48.7167	16.901	1	Marketa Novakova, Frantisek Krause, unpub.
Carios vespertilionis	unknown	39.967	48.4119	1	Sokolova, E. I., N. M. Mirzoeva, N. M. Kulieva, Z. D. Sultanova, and I. G. Kanbay. 1971. Ecological data on possible arboviral infection focus in Sabirabad region, Azerbaijan SSR. Tezisy. Dokl. Vop. Med. Virus., Inst. Virus. Imeni Ivanovsky, D. I., Akad. Med. Nauk SSSR
Carios vespertilionis	unknown	50.1399	7.86306	2	Walter, G., & Kock, D. (1985). Records of Ixodes vespertilionis, I. simplex andArgas vespertilionis (Ixodoidea: Ixodidae, Argasidae) from German bats (Chiroptera). Zeitschrift für Parasitenkunde, 71(1), 107-111.
Carios vespertilionis	unknown	30.0474	31.0661	1	GBIF
Carios vespertilionis	unknown	40.3001	-7.68955	1	GBIF
Carios vespertilionis	unknown	41.6448	41.6811	1	Filippova NA., 1966. Iksodowyje kleszczy podsiem. Argasidae. Fauna SSSR.), Leningrad (Russia).
Carios vespertilionis	unknown	41.8984	46.3456	1	Dshaparidze. N. 1., 1956. [Ixodid ticks of Lagodekh State Reservation and the biological characteristics of their main representatives]. Trudy Inst. Zool. Akad. Nauk Gruzin. SSR, Tbillsi, 14: 87-104.
Carios vespertilionis	unknown	41.7153	44.8267	1	Filippova NA., 1966. Iksodowyje kleszczy podsiem. Argasidae. Fauna SSSR.), Leningrad (Russia).
Carios vespertilionis	unknown	54.6052	-5.91157	1	Lanza, B. 1999. I parassiti dei pipistrelli (Mammalia, Chiroptera) della fauna italiana (Vol. 30). Museo regionale di scienze naturali. 318 pp.
Carios vespertilionis	unknown	54.2948	-7.63984	1	Lanza, B. 1999. I parassiti dei pipistrelli (Mammalia, Chiroptera) della fauna italiana (Vol. 30). Museo regionale di scienze naturali. 318 pp.
Carios vespertilionis	unknown	54.2948	-7.63984	1	Lanza, B. 1999. I parassiti dei pipistrelli (Mammalia, Chiroptera) della fauna italiana (Vol. 30). Museo regionale di scienze naturali. 318 pp.
Carios vespertilionis	unknown	54.2948	-7.63984	1	Lanza, B. 1999. I parassiti dei pipistrelli (Mammalia, Chiroptera) della fauna italiana (Vol. 30). Museo regionale di scienze naturali. 318 pp.
Carios vespertilionis	unknown	54.2948	-7.63984	1	Lanza, B. 1999. I parassiti dei pipistrelli (Mammalia, Chiroptera) della fauna italiana (Vol. 30). Museo regionale di scienze naturali. 318 pp.
Carios vespertilionis	unknown	54.2948	-7.63984	1	Lanza, B. 1999. I parassiti dei pipistrelli (Mammalia, Chiroptera) della fauna italiana (Vol. 30). Museo regionale di scienze naturali. 318 pp.
Carios vespertilionis	unknown	53.633	-9.24787	1	Lanza, B. 1999. I parassiti dei pipistrelli (Mammalia, Chiroptera) della fauna italiana (Vol. 30). Museo regionale di scienze naturali. 318 pp.
Carios vespertilionis	unknown	53.7178	-6.3421	1	Lanza, B. 1999. I parassiti dei pipistrelli (Mammalia, Chiroptera) della fauna italiana (Vol. 30). Museo regionale di scienze naturali. 318 pp.
Carios vespertilionis	unknown	54.3308	-7.67027	1	Lanza, B. 1999. I parassiti dei pipistrelli (Mammalia, Chiroptera) della fauna italiana (Vol. 30). Museo regionale di scienze naturali. 318 pp.
Carios vespertilionis	unknown	54.312	-7.43995	1	Lanza, B. 1999. I parassiti dei pipistrelli (Mammalia, Chiroptera) della fauna italiana (Vol. 30). Museo regionale di scienze naturali. 318 pp.
Carios vespertilionis	unknown	53.4427	-9.73142	1	Lanza, B. 1999. I parassiti dei pipistrelli (Mammalia, Chiroptera) della fauna italiana (Vol. 30). Museo regionale di scienze naturali. 318 pp.
Carios vespertilionis	unknown	54.3214	-7.53203	1	Lanza, B. 1999. I parassiti dei pipistrelli (Mammalia, Chiroptera) della fauna italiana (Vol. 30). Museo regionale di scienze naturali. 318 pp.
Carios vespertilionis	unknown	53.7246	-7.7735	1	Lanza, B. 1999. I parassiti dei pipistrelli (Mammalia, Chiroptera) della fauna italiana (Vol. 30). Museo regionale di scienze naturali. 318 pp.
Carios vespertilionis	unknown	51.8485	-8.958	1	Martyn K.P., 1988. Provisional atlas of the ticks (Ixodoidea) of the british isles. BIOLOGICAL RECORDS CENTRE Institute of Terrestrial Ecology, Monks Wood Experimental Station Huntingdon
Carios vespertilionis	unknown	53.4218	-9.7972	1	Martyn K.P., 1988. Provisional atlas of the ticks (Ixodoidea) of the british isles. BIOLOGICAL RECORDS CENTRE Institute of Terrestrial Ecology, Monks Wood Experimental Station Huntingdon
Carios vespertilionis	unknown	53.6416	-9.4276	1	Martyn K.P., 1988. Provisional atlas of the ticks (Ixodoidea) of the british isles. BIOLOGICAL RECORDS CENTRE Institute of Terrestrial Ecology, Monks Wood Experimental Station Huntingdon
Carios vespertilionis	unknown	53.7422	-6.3125	1	Martyn K.P., 1988. Provisional atlas of the ticks (Ixodoidea) of the british isles. BIOLOGICAL RECORDS CENTRE Institute of Terrestrial Ecology, Monks Wood Experimental Station Huntingdon
Carios vespertilionis	unknown	53.8	-7.7357	1	Martyn K.P., 1988. Provisional atlas of the ticks (Ixodoidea) of the british isles. BIOLOGICAL RECORDS CENTRE Institute of Terrestrial Ecology, Monks Wood Experimental Station Huntingdon
Carios vespertilionis	unknown	31.6757	46.2191	1	Patton, WS. (1920) Some notes of the arthropods of medical and veterinary importance in Mesopotamia, and their relation to disease. Part V. Some miscellaneous arthropods. Indian J.Med.Res.8(2):253-256
Carios vespertilionis	unknown	38.485	14.9361	1	Estrada-Peña, A., Mihalca, A. D., & Petney, T. N. (Eds.). (2018). Ticks of Europe and North Africa: a guide to species identification. Springer.
Carios vespertilionis	unknown	39.84	8.67099	1	Estrada-Peña, A., Mihalca, A. D., & Petney, T. N. (Eds.). (2018). Ticks of Europe and North Africa: a guide to species identification. Springer.
Carios vespertilionis	unknown	42.4377	12.4659	1	Estrada-Peña, A., Mihalca, A. D., & Petney, T. N. (Eds.). (2018). Ticks of Europe and North Africa: a guide to species identification. Springer.
Carios vespertilionis	unknown	42.554	11.3582	1	Estrada-Peña, A., Mihalca, A. D., & Petney, T. N. (Eds.). (2018). Ticks of Europe and North Africa: a guide to species identification. Springer.
Carios vespertilionis	unknown	42.6674	13.5591	1	Estrada-Peña, A., Mihalca, A. D., & Petney, T. N. (Eds.). (2018). Ticks of Europe and North Africa: a guide to species identification. Springer.
Carios vespertilionis	unknown	44.1207	8.06747	1	Estrada-Peña, A., Mihalca, A. D., & Petney, T. N. (Eds.). (2018). Ticks of Europe and North Africa: a guide to species identification. Springer.
Carios vespertilionis	unknown	44.4189	11.9365	1	Estrada-Peña, A., Mihalca, A. D., & Petney, T. N. (Eds.). (2018). Ticks of Europe and North Africa: a guide to species identification. Springer.
Carios vespertilionis	unknown	44.5924	8.29073	1	Estrada-Peña, A., Mihalca, A. D., & Petney, T. N. (Eds.). (2018). Ticks of Europe and North Africa: a guide to species identification. Springer.
Carios vespertilionis	unknown	44.605	7.57701	1	Estrada-Peña, A., Mihalca, A. D., & Petney, T. N. (Eds.). (2018). Ticks of Europe and North Africa: a guide to species identification. Springer.
Carios vespertilionis	unknown	45.1921	7.66793	1	Estrada-Peña, A., Mihalca, A. D., & Petney, T. N. (Eds.). (2018). Ticks of Europe and North Africa: a guide to species identification. Springer.
Carios vespertilionis	unknown	45.2614	10.127	1	Estrada-Peña, A., Mihalca, A. D., & Petney, T. N. (Eds.). (2018). Ticks of Europe and North Africa: a guide to species identification. Springer.
Carios vespertilionis	unknown	45.6506	9.16491	1	Estrada-Peña, A., Mihalca, A. D., & Petney, T. N. (Eds.). (2018). Ticks of Europe and North Africa: a guide to species identification. Springer.
Carios vespertilionis	unknown	46.1818	10.7089	1	Estrada-Peña, A., Mihalca, A. D., & Petney, T. N. (Eds.). (2018). Ticks of Europe and North Africa: a guide to species identification. Springer.
Carios vespertilionis	unknown	46.4983	11.3548	1	Gernot Walder Pers. Com.
Carios vespertilionis	unknown	49.5059	49.6724	1	Filippova NA., 1966. Iksodowyje kleszczy podsiem. Argasidae. Fauna SSSR.), Leningrad (Russia).
Carios vespertilionis	unknown	50.205	45.9492	1	Filippova NA., 1966. Iksodowyje kleszczy podsiem. Argasidae. Fauna SSSR.), Leningrad (Russia).
Carios vespertilionis	unknown	47.0584	28.7618	1	Filippova NA., 1966. Iksodowyje kleszczy podsiem. Argasidae. Fauna SSSR.), Leningrad (Russia).
Carios vespertilionis	unknown	48.3879	27.5923	1	Filippova NA., 1966. Iksodowyje kleszczy podsiem. Argasidae. Fauna SSSR.), Leningrad (Russia).
Carios vespertilionis	unknown	62.5603	7.56556	1	GBIF
Carios vespertilionis	unknown	46.6346	32.6164	1	Yakimov, V. L., 1922, [Contribution a etude des Ixodides de Russie]. Bull. Soc. Path. Exot. Paris, 15 (1) 41-46.
Carios vespertilionis	unknown	44.818	34.3118	1	Emchuk, E. M. 1960. Ixodid ticks. Fauna Ukrayiny, 25. Wid. AN URSR Kiiv (in Ukrainian).
Carios vespertilionis	unknown	41.8778	46.8637	1	Filippova NA., 1966. Iksodowyje kleszczy podsiem. Argasidae. Fauna SSSR.), Leningrad (Russia).
Carios vespertilionis	unknown	41.7392	47.5844	1	Filippova NA., 1966. Iksodowyje kleszczy podsiem. Argasidae. Fauna SSSR.), Leningrad (Russia).
Carios vespertilionis	unknown	44.7471	37.8887	1	Filippova NA., 1966. Iksodowyje kleszczy podsiem. Argasidae. Fauna SSSR.), Leningrad (Russia).
Carios vespertilionis	unknown	44.7479	37.8524	1	Filippova NA., 1966. Iksodowyje kleszczy podsiem. Argasidae. Fauna SSSR.), Leningrad (Russia).
Carios vespertilionis	unknown	44.9517	34.0401	1	Filippova NA., 1966. Iksodowyje kleszczy podsiem. Argasidae. Fauna SSSR.), Leningrad (Russia).
Carios vespertilionis	unknown	41.7214	46.2189	1	Yakimov, V. L., 1922, [Contribution a etude des Ixodides de Russie]. Bull. Soc. Path. Exot. Paris, 15 (1) 41-46.
Carios vespertilionis	unknown	59.3285	18.0672	1	Schulze, P. (1930). Erster Beitrag zu einer Zeckenfauna Schwedens. Göteborgs. K. Vetensk. O. Vitterh. Samh. Handl. 5F. Ser. B1 (13). 1-18 p.
Carios vespertilionis	unknown	48.1528	17.8739	1	Estrada-Peña, A., Mihalca, A. D., & Petney, T. N. (Eds.). (2018). Ticks of Europe and North Africa: a guide to species identification. Springer.
Carios vespertilionis	unknown	48.4928	20.4833	1	Hornok, S., Szőke, K., Görföl, T., Földvári, G., Tu, V. T., Takács, N., ... & Wang, Y. (2017). Molecular investigations of the bat tick Argas vespertilionis (Ixodida: Argasidae) and Babesia vesperuginis (Apicomplexa: Piroplasmida) reflect “bat connection” between Central Europe and Central Asia. Experimental and Applied Acarology, 72(1), 69-77.
Carios vespertilionis	unknown	45.5154	13.7789	1	GBIF
Carios vespertilionis	unknown	41.0959	29.0534	1	Santos-Dias, J. S. (1958). [Notes on Various Ticks (Acarina-Ixodoidea) in Collection at some Entomological Institutes in Paris and London]. Anais do Instituto de Medicina Tropical, 15(2), 459-563.
Carios vespertilionis	unknown	37.9109	28.3255	1	Estrada-Peña, A., Mihalca, A. D., & Petney, T. N. (Eds.). (2018). Ticks of Europe and North Africa: a guide to species identification. Springer.
Carios vespertilionis	unknown	49.2088	39.5897	1	Bobkova, O. A. (2003). [Distribution of Ticks (Ixodoidea, Parasitiformes)–Ectoparasites of Bats (Chiroptera) in Ukraine]. Vestnik zoologii, 37(6), 23-28.
Carios vespertilionis	unknown	46.6083	32.5746	1	Filippova NA., 1966. Iksodowyje kleszczy podsiem. Argasidae. Fauna SSSR.), Leningrad (Russia).
Carios vespertilionis	unknown	48.7462	24.37	1	Filippova NA., 1966. Iksodowyje kleszczy podsiem. Argasidae. Fauna SSSR.), Leningrad (Russia).
Carios vespertilionis	unknown	52.4846	1.5996	1	Lanza, B. 1999. I parassiti dei pipistrelli (Mammalia, Chiroptera) della fauna italiana (Vol. 30). Museo regionale di scienze naturali. 318 pp.
Carios vespertilionis	unknown	51.6296	0.38254	1	Lanza, B. 1999. I parassiti dei pipistrelli (Mammalia, Chiroptera) della fauna italiana (Vol. 30). Museo regionale di scienze naturali. 318 pp.
Carios vespertilionis	unknown	52.3513	0.01736	1	Lanza, B. 1999. I parassiti dei pipistrelli (Mammalia, Chiroptera) della fauna italiana (Vol. 30). Museo regionale di scienze naturali. 318 pp.
Carios vespertilionis	unknown	50.8383	-0.79423	1	Lanza, B. 1999. I parassiti dei pipistrelli (Mammalia, Chiroptera) della fauna italiana (Vol. 30). Museo regionale di scienze naturali. 318 pp.
Carios vespertilionis	unknown	51.3777	-0.78011	1	Lanza, B. 1999. I parassiti dei pipistrelli (Mammalia, Chiroptera) della fauna italiana (Vol. 30). Museo regionale di scienze naturali. 318 pp.
Carios vespertilionis	unknown	51.1324	-3.00894	1	Lanza, B. 1999. I parassiti dei pipistrelli (Mammalia, Chiroptera) della fauna italiana (Vol. 30). Museo regionale di scienze naturali. 318 pp.
Carios vespertilionis	unknown	51.7493	-0.00958	1	Lanza, B. 1999. I parassiti dei pipistrelli (Mammalia, Chiroptera) della fauna italiana (Vol. 30). Museo regionale di scienze naturali. 318 pp.
Carios vespertilionis	unknown	50.4715	-3.76282	1	Lanza, B. 1999. I parassiti dei pipistrelli (Mammalia, Chiroptera) della fauna italiana (Vol. 30). Museo regionale di scienze naturali. 318 pp.
Carios vespertilionis	unknown	52.2521	0.70881	1	Lanza, B. 1999. I parassiti dei pipistrelli (Mammalia, Chiroptera) della fauna italiana (Vol. 30). Museo regionale di scienze naturali. 318 pp.
Carios vespertilionis	unknown	56.0608	-4.36487	1	Lanza, B. 1999. I parassiti dei pipistrelli (Mammalia, Chiroptera) della fauna italiana (Vol. 30). Museo regionale di scienze naturali. 318 pp.
Carios vespertilionis	unknown	51.4905	-3.17527	2	Lanza, B. 1999. I parassiti dei pipistrelli (Mammalia, Chiroptera) della fauna italiana (Vol. 30). Museo regionale di scienze naturali. 318 pp.
Carios vespertilionis	unknown	51.4739	-2.07338	1	Lanza, B. 1999. I parassiti dei pipistrelli (Mammalia, Chiroptera) della fauna italiana (Vol. 30). Museo regionale di scienze naturali. 318 pp.
Carios vespertilionis	unknown	51.8894	0.83228	1	Lanza, B. 1999. I parassiti dei pipistrelli (Mammalia, Chiroptera) della fauna italiana (Vol. 30). Museo regionale di scienze naturali. 318 pp.
Carios vespertilionis	unknown	50.4669	-4.04447	1	Lanza, B. 1999. I parassiti dei pipistrelli (Mammalia, Chiroptera) della fauna italiana (Vol. 30). Museo regionale di scienze naturali. 318 pp.
Carios vespertilionis	unknown	50.4669	-4.04447	1	Lanza, B. 1999. I parassiti dei pipistrelli (Mammalia, Chiroptera) della fauna italiana (Vol. 30). Museo regionale di scienze naturali. 318 pp.
Carios vespertilionis	unknown	51.7164	0.53188	1	Lanza, B. 1999. I parassiti dei pipistrelli (Mammalia, Chiroptera) della fauna italiana (Vol. 30). Museo regionale di scienze naturali. 318 pp.
Carios vespertilionis	unknown	50.8383	-0.79423	1	Lanza, B. 1999. I parassiti dei pipistrelli (Mammalia, Chiroptera) della fauna italiana (Vol. 30). Museo regionale di scienze naturali. 318 pp.
Carios vespertilionis	unknown	52.6975	0.88434	1	Lanza, B. 1999. I parassiti dei pipistrelli (Mammalia, Chiroptera) della fauna italiana (Vol. 30). Museo regionale di scienze naturali. 318 pp.
Carios vespertilionis	unknown	52.401	0.25483	1	Lanza, B. 1999. I parassiti dei pipistrelli (Mammalia, Chiroptera) della fauna italiana (Vol. 30). Museo regionale di scienze naturali. 318 pp.
Carios vespertilionis	unknown	51.8098	-1.42847	1	Lanza, B. 1999. I parassiti dei pipistrelli (Mammalia, Chiroptera) della fauna italiana (Vol. 30). Museo regionale di scienze naturali. 318 pp.
Carios vespertilionis	unknown	54.0393	-1.47469	1	Lanza, B. 1999. I parassiti dei pipistrelli (Mammalia, Chiroptera) della fauna italiana (Vol. 30). Museo regionale di scienze naturali. 318 pp.
Carios vespertilionis	unknown	51.3471	0.94232	2	Lanza, B. 1999. I parassiti dei pipistrelli (Mammalia, Chiroptera) della fauna italiana (Vol. 30). Museo regionale di scienze naturali. 318 pp.
Carios vespertilionis	unknown	51.9706	1.00485	1	Lanza, B. 1999. I parassiti dei pipistrelli (Mammalia, Chiroptera) della fauna italiana (Vol. 30). Museo regionale di scienze naturali. 318 pp.
Carios vespertilionis	unknown	50.2244	-5.0506	1	Lanza, B. 1999. I parassiti dei pipistrelli (Mammalia, Chiroptera) della fauna italiana (Vol. 30). Museo regionale di scienze naturali. 318 pp.
Carios vespertilionis	unknown	58.2336	-5.15691	1	Lanza, B. 1999. I parassiti dei pipistrelli (Mammalia, Chiroptera) della fauna italiana (Vol. 30). Museo regionale di scienze naturali. 318 pp.
Carios vespertilionis	unknown	58.2336	-5.15691	1	Lanza, B. 1999. I parassiti dei pipistrelli (Mammalia, Chiroptera) della fauna italiana (Vol. 30). Museo regionale di scienze naturali. 318 pp.
Carios vespertilionis	unknown	51.8648	-2.24103	1	Lanza, B. 1999. I parassiti dei pipistrelli (Mammalia, Chiroptera) della fauna italiana (Vol. 30). Museo regionale di scienze naturali. 318 pp.
Carios vespertilionis	unknown	51.1963	-0.64179	1	Lanza, B. 1999. I parassiti dei pipistrelli (Mammalia, Chiroptera) della fauna italiana (Vol. 30). Museo regionale di scienze naturali. 318 pp.
Carios vespertilionis	unknown	51.5188	-1.13017	1	Lanza, B. 1999. I parassiti dei pipistrelli (Mammalia, Chiroptera) della fauna italiana (Vol. 30). Museo regionale di scienze naturali. 318 pp.
Carios vespertilionis	unknown	50.9048	0.62983	1	Lanza, B. 1999. I parassiti dei pipistrelli (Mammalia, Chiroptera) della fauna italiana (Vol. 30). Museo regionale di scienze naturali. 318 pp.
Carios vespertilionis	unknown	52.0654	0.98933	2	Lanza, B. 1999. I parassiti dei pipistrelli (Mammalia, Chiroptera) della fauna italiana (Vol. 30). Museo regionale di scienze naturali. 318 pp.
Carios vespertilionis	unknown	51.5745	-0.33471	1	Lanza, B. 1999. I parassiti dei pipistrelli (Mammalia, Chiroptera) della fauna italiana (Vol. 30). Museo regionale di scienze naturali. 318 pp.
Carios vespertilionis	unknown	51.5362	-0.89843	1	Lanza, B. 1999. I parassiti dei pipistrelli (Mammalia, Chiroptera) della fauna italiana (Vol. 30). Museo regionale di scienze naturali. 318 pp.
Carios vespertilionis	unknown	50.8859	0.46525	1	Lanza, B. 1999. I parassiti dei pipistrelli (Mammalia, Chiroptera) della fauna italiana (Vol. 30). Museo regionale di scienze naturali. 318 pp.
Carios vespertilionis	unknown	52.264	0.12331	1	Lanza, B. 1999. I parassiti dei pipistrelli (Mammalia, Chiroptera) della fauna italiana (Vol. 30). Museo regionale di scienze naturali. 318 pp.
Carios vespertilionis	unknown	51.7587	-0.00699	1	Lanza, B. 1999. I parassiti dei pipistrelli (Mammalia, Chiroptera) della fauna italiana (Vol. 30). Museo regionale di scienze naturali. 318 pp.
Carios vespertilionis	unknown	52.2521	0.70881	1	Lanza, B. 1999. I parassiti dei pipistrelli (Mammalia, Chiroptera) della fauna italiana (Vol. 30). Museo regionale di scienze naturali. 318 pp.
Carios vespertilionis	unknown	51.074	1.06773	1	Lanza, B. 1999. I parassiti dei pipistrelli (Mammalia, Chiroptera) della fauna italiana (Vol. 30). Museo regionale di scienze naturali. 318 pp.
Carios vespertilionis	unknown	51.2052	-4.12676	1	Thompson, G. B. (1936). The parasites of British birds and mammals. VIII. Some additional records of bat parasites. Entomologist’s Monthly Magazine, 72, 133-137.
Carios vespertilionis	unknown	51.1858	-4.07614	2	Lanza, B. 1999. I parassiti dei pipistrelli (Mammalia, Chiroptera) della fauna italiana (Vol. 30). Museo regionale di scienze naturali. 318 pp.
Carios vespertilionis	unknown	51.1858	-4.07614	2	Lanza, B. 1999. I parassiti dei pipistrelli (Mammalia, Chiroptera) della fauna italiana (Vol. 30). Museo regionale di scienze naturali. 318 pp.
Carios vespertilionis	unknown	51.1858	-4.07614	1	Lanza, B. 1999. I parassiti dei pipistrelli (Mammalia, Chiroptera) della fauna italiana (Vol. 30). Museo regionale di scienze naturali. 318 pp.
Carios vespertilionis	unknown	51.1858	-4.07614	1	Lanza, B. 1999. I parassiti dei pipistrelli (Mammalia, Chiroptera) della fauna italiana (Vol. 30). Museo regionale di scienze naturali. 318 pp.
Carios vespertilionis	unknown	52.1161	-0.48987	1	Lanza, B. 1999. I parassiti dei pipistrelli (Mammalia, Chiroptera) della fauna italiana (Vol. 30). Museo regionale di scienze naturali. 318 pp.
Carios vespertilionis	unknown	52.3719	-0.14329	1	Lanza, B. 1999. I parassiti dei pipistrelli (Mammalia, Chiroptera) della fauna italiana (Vol. 30). Museo regionale di scienze naturali. 318 pp.
Carios vespertilionis	unknown	52.0823	-0.02398	1	Lanza, B. 1999. I parassiti dei pipistrelli (Mammalia, Chiroptera) della fauna italiana (Vol. 30). Museo regionale di scienze naturali. 318 pp.
Carios vespertilionis	unknown	52.0854	0.7206	1	Lanza, B. 1999. I parassiti dei pipistrelli (Mammalia, Chiroptera) della fauna italiana (Vol. 30). Museo regionale di scienze naturali. 318 pp.
Carios vespertilionis	unknown	52.7298	-2.81589	1	Lanza, B. 1999. I parassiti dei pipistrelli (Mammalia, Chiroptera) della fauna italiana (Vol. 30). Museo regionale di scienze naturali. 318 pp.
Carios vespertilionis	unknown	51.2005	-1.07106	1	Thompson, G. B. (1961). The parasites of British birds and mammals. XXXVI. New records of bat parasites. Entomologist’s Monthly Magazine, 97, 131-134.
Carios vespertilionis	unknown	52.3154	0.01573	1	Lanza, B. 1999. I parassiti dei pipistrelli (Mammalia, Chiroptera) della fauna italiana (Vol. 30). Museo regionale di scienze naturali. 318 pp.
Carios vespertilionis	unknown	51.2825	-0.35246	1	Lanza, B. 1999. I parassiti dei pipistrelli (Mammalia, Chiroptera) della fauna italiana (Vol. 30). Museo regionale di scienze naturali. 318 pp.
Carios vespertilionis	unknown	51.8272	-0.76801	1	Lanza, B. 1999. I parassiti dei pipistrelli (Mammalia, Chiroptera) della fauna italiana (Vol. 30). Museo regionale di scienze naturali. 318 pp.
Carios vespertilionis	unknown	52.2521	0.70881	1	Lanza, B. 1999. I parassiti dei pipistrelli (Mammalia, Chiroptera) della fauna italiana (Vol. 30). Museo regionale di scienze naturali. 318 pp.
Carios vespertilionis	unknown	52.3283	-0.99626	1	Lanza, B. 1999. I parassiti dei pipistrelli (Mammalia, Chiroptera) della fauna italiana (Vol. 30). Museo regionale di scienze naturali. 318 pp.
Carios vespertilionis	unknown	51.469	-0.92165	1	Lanza, B. 1999. I parassiti dei pipistrelli (Mammalia, Chiroptera) della fauna italiana (Vol. 30). Museo regionale di scienze naturali. 318 pp.
Carios vespertilionis	unknown	51.4623	-0.346	1	Lanza, B. 1999. I parassiti dei pipistrelli (Mammalia, Chiroptera) della fauna italiana (Vol. 30). Museo regionale di scienze naturali. 318 pp.
Carios vespertilionis	unknown	51.584	0.18528	1	Lanza, B. 1999. I parassiti dei pipistrelli (Mammalia, Chiroptera) della fauna italiana (Vol. 30). Museo regionale di scienze naturali. 318 pp.
Carios vespertilionis	unknown	53.0854	-3.27052	2	Lanza, B. 1999. I parassiti dei pipistrelli (Mammalia, Chiroptera) della fauna italiana (Vol. 30). Museo regionale di scienze naturali. 318 pp.
Carios vespertilionis	unknown	52.1742	0.11903	1	Lanza, B. 1999. I parassiti dei pipistrelli (Mammalia, Chiroptera) della fauna italiana (Vol. 30). Museo regionale di scienze naturali. 318 pp.
Carios vespertilionis	unknown	52.6991	-2.70433	1	Lanza, B. 1999. I parassiti dei pipistrelli (Mammalia, Chiroptera) della fauna italiana (Vol. 30). Museo regionale di scienze naturali. 318 pp.
Carios vespertilionis	unknown	51.466	-0.63379	1	Thompson, G. B. (1961). The parasites of British birds and mammals. XXXVI. New records of bat parasites. Entomologist’s Monthly Magazine, 97, 131-134.
Carios vespertilionis	unknown	53.6498	-3.00753	3	Lanza, B. 1999. I parassiti dei pipistrelli (Mammalia, Chiroptera) della fauna italiana (Vol. 30). Museo regionale di scienze naturali. 318 pp.
Carios vespertilionis	unknown	51.9117	-0.32954	1	Lanza, B. 1999. I parassiti dei pipistrelli (Mammalia, Chiroptera) della fauna italiana (Vol. 30). Museo regionale di scienze naturali. 318 pp.
Carios vespertilionis	unknown	51.1638	1.07369	1	Lanza, B. 1999. I parassiti dei pipistrelli (Mammalia, Chiroptera) della fauna italiana (Vol. 30). Museo regionale di scienze naturali. 318 pp.
Carios vespertilionis	unknown	51.5559	-0.6311	1	Thompson, G. B. (1961). The parasites of British birds and mammals. XXXVI. New records of bat parasites. Entomologist’s Monthly Magazine, 97, 131-134.
Carios vespertilionis	unknown	53.0067	-2.17283	1	Lanza, B. 1999. I parassiti dei pipistrelli (Mammalia, Chiroptera) della fauna italiana (Vol. 30). Museo regionale di scienze naturali. 318 pp.
Carios vespertilionis	unknown	54.9414	-5.04587	1	Lanza, B. 1999. I parassiti dei pipistrelli (Mammalia, Chiroptera) della fauna italiana (Vol. 30). Museo regionale di scienze naturali. 318 pp.
Carios vespertilionis	unknown	51.4676	-3.22507	1	Lanza, B. 1999. I parassiti dei pipistrelli (Mammalia, Chiroptera) della fauna italiana (Vol. 30). Museo regionale di scienze naturali. 318 pp.
Carios vespertilionis	unknown	51.3657	-0.19864	1	Lanza, B. 1999. I parassiti dei pipistrelli (Mammalia, Chiroptera) della fauna italiana (Vol. 30). Museo regionale di scienze naturali. 318 pp.
Carios vespertilionis	unknown	52.6542	-0.38269	1	Lanza, B. 1999. I parassiti dei pipistrelli (Mammalia, Chiroptera) della fauna italiana (Vol. 30). Museo regionale di scienze naturali. 318 pp.
Carios vespertilionis	unknown	56.4321	-5.23631	1	Lanza, B. 1999. I parassiti dei pipistrelli (Mammalia, Chiroptera) della fauna italiana (Vol. 30). Museo regionale di scienze naturali. 318 pp.
Carios vespertilionis	unknown	51.7945	-0.66014	1	Lanza, B. 1999. I parassiti dei pipistrelli (Mammalia, Chiroptera) della fauna italiana (Vol. 30). Museo regionale di scienze naturali. 318 pp.
Carios vespertilionis	unknown	52.9206	-4.28092	1	Lanza, B. 1999. I parassiti dei pipistrelli (Mammalia, Chiroptera) della fauna italiana (Vol. 30). Museo regionale di scienze naturali. 318 pp.
Carios vespertilionis	unknown	51.2005	-1.07106	1	Lanza, B. 1999. I parassiti dei pipistrelli (Mammalia, Chiroptera) della fauna italiana (Vol. 30). Museo regionale di scienze naturali. 318 pp.
Carios vespertilionis	unknown	50.6647	-2.07211	1	Lanza, B. 1999. I parassiti dei pipistrelli (Mammalia, Chiroptera) della fauna italiana (Vol. 30). Museo regionale di scienze naturali. 318 pp.
Carios vespertilionis	unknown	50.9249	-0.50742	1	Lanza, B. 1999. I parassiti dei pipistrelli (Mammalia, Chiroptera) della fauna italiana (Vol. 30). Museo regionale di scienze naturali. 318 pp.
Carios vespertilionis	unknown	51.3629	0.22502	1	Lanza, B. 1999. I parassiti dei pipistrelli (Mammalia, Chiroptera) della fauna italiana (Vol. 30). Museo regionale di scienze naturali. 318 pp.
Carios vespertilionis	unknown	52.6351	1.26234	1	Lanza, B. 1999. I parassiti dei pipistrelli (Mammalia, Chiroptera) della fauna italiana (Vol. 30). Museo regionale di scienze naturali. 318 pp.
Carios vespertilionis	unknown	50.821	0.34114	1	Lanza, B. 1999. I parassiti dei pipistrelli (Mammalia, Chiroptera) della fauna italiana (Vol. 30). Museo regionale di scienze naturali. 318 pp.
Carios vespertilionis	unknown	51.8205	0.05813	1	Lanza, B. 1999. I parassiti dei pipistrelli (Mammalia, Chiroptera) della fauna italiana (Vol. 30). Museo regionale di scienze naturali. 318 pp.
Carios vespertilionis	unknown	52.7132	0.14506	1	Lanza, B. 1999. I parassiti dei pipistrelli (Mammalia, Chiroptera) della fauna italiana (Vol. 30). Museo regionale di scienze naturali. 318 pp.
Carios vespertilionis	unknown	54.597	-5.93	1	Martyn K.P., 1988. Provisional atlas of the ticks (Ixodoidea) of the british isles. Biological Records Centre Institute of Terrestrial Ecology, Monks Wood Experimental Station Huntingdon.
Carios vespertilionis	Vespertilio murinus	49.4865	12.9875	1	Dusbábek F., 1963. Parasitische Fledermausmilben der Tschechoslowakei IV. Fam. Trombiculidae, Sarcoptidae, Ixodidae, Argasidae und Dermanyssidae (Acarina). Časopis Československé Společnosti Entomologické, 1963, 60: 332-340.
Carios vespertilionis	Vespertilio murinus	52.5164	13.3983	7	Walter, G., & Kock, D. (1985). Records ofIxodes vespertilionis, I. simplex andArgas vespertilionis (Ixodoidea: Ixodidae, Argasidae) from German bats (Chiroptera). Zeitschrift für Parasitenkunde, 71(1), 107-111.
Carios vespertilionis	Vespertilio murinus	52.7294	9.60547	1	Haitlinger, R., Walter G.(1979). Data relating to the distribution and host-specificity of bat-infesting mites (Acari, Mesostigmata, Prostigmata, Astigmata) in Germany. Drosera. 1997. Vol. 2. P. 95–112.
Carios vespertilionis	Vespertilio murinus	47.6444	11.3727	1	Rupp, D., A. Zahn, P. Ludwig (2004) Actual records of bat ectoparasites in Bavaria (Germany). Spixiana 27: 185-190.
Carios vespertilionis	Vespertilio murinus	58.2934	26.1595	79	Stanyukovich, MK (1990). [Gamasid and argasid ticks of bats from Pribaltika and Leningrad district]. Parasitology, 24 (3), 193-199.
Carios vespertilionis	Vespertilio murinus	48.0977	20.5267	19	Hornok, S., Szőke, K., Görföl, T., Földvári, G., Tu, V. T., Takács, N., ... & Wang, Y. (2017). Molecular investigations of the bat tick Argas vespertilionis (Ixodida: Argasidae) and Babesia vesperuginis (Apicomplexa: Piroplasmida) reflect “bat connection” between Central Europe and Central Asia. Experimental and Applied Acarology, 72(1), 69-77.
Carios vespertilionis	Vespertilio murinus	47.6817	16.5872	2	Hornok, S., Szőke, K., Görföl, T., Földvári, G., Tu, V. T., Takács, N., ... & Wang, Y. (2017). Molecular investigations of the bat tick Argas vespertilionis (Ixodida: Argasidae) and Babesia vesperuginis (Apicomplexa: Piroplasmida) reflect “bat connection” between Central Europe and Central Asia. Experimental and Applied Acarology, 72(1), 69-77.
Carios vespertilionis	Vespertilio murinus	51.2184	51.3355	1	Levit, A V 1957, [Ticks of the superfamily Ixodoidea of northern Caspian Sea Region]. Trudy Inst Zool., Akad Nauk Kazakh SSR. Alma-Ata, 7: 15-58.
Carios vespertilionis	Vespertilio murinus	55.4911	21.562	1	Stanyukovich, MK (1990). [Gamasid and argasid ticks of bats from Pribaltika and Leningrad district]. Parasitology, 24 (3), 193-199.
Carios vespertilionis	Vespertilio murinus	52.6449	23.5473	4	Haitlinger, R., Ruprecht, A. L. (1977). [Contribution to the ectoparasites fauna of bats from the Bialowieza Primeval Forest]. Przeglad Zoologiczny 21: 332-334.
Carios vespertilionis	Vespertilio murinus	49.2309	19.9033	12	Piksa, K., Skwarek, M., & Siuda, K. (2011). Argasid and Spinturnicid mite load on swarming bats in the Tatra Mountains, Poland. Folia parasitologica, 58(4), 322.
Carios vespertilionis	Vespertilio murinus	49.2333	19.9	1	Siuda K, Stanko M, Piksa K, Górz A. 2009. Ticks (Acari: Ixodida) parasitizing bats in Poland and Slovakia. Wiadomosci Parazytologiczne, 55(1):39–45.
Carios vespertilionis	Vespertilio murinus	49.65	19.6666	1	Siuda K, Stanko M, Piksa K, Górz A. 2009. Ticks (Acari: Ixodida) parasitizing bats in Poland and Slovakia. Wiadomosci Parazytologiczne, 55(1):39–45.
Carios vespertilionis	Vespertilio murinus	46.7527	23.358	1	Sándor, A.D., A. Corduneanu, Á. Péter, A.D. Mihalca, L. Barti, I. Csősz, K. Szőke, S. Hornok (2019) Bats and ticks: Host selection and seasonality of bat-specialist ticks in Eastern Europe. Parasites & Vectors 12: 605.
Carios vespertilionis	Vespertilio murinus	62.6468	57.5519	1	Orlova, M. (2011). Ectoparasite associations of bats from the Urals (Russia). Hystrix Italian J. of Mammalogy, 22(1), 105-110.
Carios vespertilionis	Vespertilio murinus	56.838	60.6042	49	Vinarskaya, N., M. Orlova (2012) [Ectoparasites of the pond bats (Myotis dasycneme Boie, 1825) and parti-coloured bats (Vespertilio murinus Linnaeus 1758 non Schreber 1775) in the Middle Urals]. Scientific Dialogue 2: 23-30.
Carios vespertilionis	Vespertilio murinus	56.8384	60.6029	49	Orlova M.V., Pervushina E.M. 2010. Ectoparasites of bats in the Middle Urals. Plecotus et al. 13: 83–87.
Carios vespertilionis	Vespertilio murinus	56.8384	60.6029	1	Orlova, M. V. (2013). Ectoparasites of the particoloured bat (Vespertilio murinus Linnaeus, 1758, Chiroptera, mammalia) from the Urals and adjacent regions. Parazitologiia, 47(4), 333-343.
Chiropterargas boueti	Asellia tridens	30.0323	31.2562	1	Hoogstraal, H. (1955). Bat ticks of the genus Argas (Ixodidea, Argasidae). The Subgenus Chiropterargas. Fieldiana: Zoology, vol.37: 579-600.
Chiropterargas boueti	free stage/environment	26.1422	32.6701	1	Marzouk, A. S., Roshdy, M. A., Osman, M. I., & Main, A. J. (1989). Vaginal Eversion in a Bat Tick, Argas (Chiropterargas) boueti Roubaud and Colas-Belcour (Acari: Argasidae). Journal of medical entomology, 26(4), 349-353.
Chiropterargas boueti	free stage/environment	34.9094	-4.04622	1	Hoogstraal, H. (1985) Argasid and nuttallielid ticks as parasites and vectors. Advances in Parasitology, 24, 136–220.
Chiropterargas boueti	Homo sapiens			1	Hoogstraal, H., 1955. Bat ticks of the genus Argas (Ixodoidea, Argasidae): I. the subgenus Chiropterargas. Fieldiana Zool. 37, 579–600.
Chiropterargas boueti	Nycteris thebaica	30.0323	31.2562	1	Hoogstraal, H. (1955). Bat ticks of the genus Argas (Ixodidea, Argasidae). The Subgenus Chiropterargas. Fieldiana: Zoology, vol.37: 579-600.
Chiropterargas boueti	Otonycteris hemprichii	30.0323	31.2562	1	Hoogstraal, H. (1955). Bat ticks of the genus Argas (Ixodidea, Argasidae). The Subgenus Chiropterargas. Fieldiana: Zoology, vol.37: 579-600.
Chiropterargas boueti	Pipistrellus kuhlii	25.2941	32.5477	1	Hoogstraal, H. (1955). Bat ticks of the genus Argas (Ixodidea, Argasidae). The Subgenus Chiropterargas. Fieldiana: Zoology, vol.37: 579-600.
Chiropterargas boueti	Plecotus christii	30.0323	31.2562	1	Hoogstraal, H. (1955). Bat ticks of the genus Argas (Ixodidea, Argasidae). The Subgenus Chiropterargas. Fieldiana: Zoology, vol.37: 579-600.
Chiropterargas boueti	Rhinolophus clivosus	30.0566	31.2186	1	Hoogstraal, H. (1955). Bat ticks of the genus Argas (Ixodidea, Argasidae). The Subgenus Chiropterargas. Fieldiana: Zoology, vol.37: 579-600.
Chiropterargas boueti	Rhinolophus mehelyi	30.0566	31.2186	1	Hoogstraal, H. (1955). Bat ticks of the genus Argas (Ixodidea, Argasidae). The Subgenus Chiropterargas. Fieldiana: Zoology, vol.37: 579-600.
Chiropterargas boueti	Rhinopoma cystops	30.0299	31.2611	1	Hoogstraal, H. (1955). Bat ticks of the genus Argas (Ixodidea, Argasidae). The Subgenus Chiropterargas. Fieldiana: Zoology, vol.37: 579-600.
Chiropterargas boueti	Rhinopoma cystops	31.0933	35.3829	1	Hoogstraal, H. (1955). Bat ticks of the genus Argas (Ixodidea, Argasidae). The Subgenus Chiropterargas. Fieldiana: Zoology, vol.37: 579-600.
Chiropterargas boueti	Rhinopoma microphyllum	30.0323	31.2562	1	Hoogstraal, H. (1955). Bat ticks of the genus Argas (Ixodidea, Argasidae). The Subgenus Chiropterargas. Fieldiana: Zoology, vol.37: 579-600.
Chiropterargas boueti	Rousettus aegyptiacus	30.0566	31.2186	1	Hoogstraal, H. (1955). Bat ticks of the genus Argas (Ixodidea, Argasidae). The Subgenus Chiropterargas. Fieldiana: Zoology, vol.37: 579-600.
Chiropterargas boueti	Tadarida aegyptiaca	30.0323	31.2562	1	Hoogstraal, H. (1955). Bat ticks of the genus Argas (Ixodidea, Argasidae). The Subgenus Chiropterargas. Fieldiana: Zoology, vol.37: 579-600.
Chiropterargas boueti	Tadarida teniotis	25.6986	32.6386	1	Hoogstraal, H. (1955). Bat ticks of the genus Argas (Ixodidea, Argasidae). The Subgenus Chiropterargas. Fieldiana: Zoology, vol.37: 579-600.
Chiropterargas boueti	Taphozous nudiventris	30.0323	31.2562	1	Hoogstraal, H. (1955). Bat ticks of the genus Argas (Ixodidea, Argasidae). The Subgenus Chiropterargas. Fieldiana: Zoology, vol.37: 579-600.
Chiropterargas boueti	Taphozous perforatus	30.0299	31.2611	1	Hoogstraal, H. (1955). Bat ticks of the genus Argas (Ixodidea, Argasidae). The Subgenus Chiropterargas. Fieldiana: Zoology, vol.37: 579-600.
Chiropterargas boueti	unknown	30.0474	31.0661	1	GBIF
Chiropterargas confusus	Allactaga euphratica	32.6178	44.0722	2	Mohammad, M. K. (1999). Species the soft tck genus Argas (Acarina, Ixodoidea) in Iraq. Bulletin of the Iraq Natural History Museum (P-ISSN: 1017-8678, E-ISSN: 2311-9799), 9(1), 131-135.
Chiropterargas confusus	Asellia tridens	32.6178	44.0722	6	Mohammad, M. K. (1999). Species the soft tick genus Argas (Acarina, Ixodoidea) in Iraq. Bulletin of the Iraq Natural History Museum (P-ISSN: 1017-8678, E-ISSN: 2311-9799), 9(1), 131-135.
Chiropterargas confusus	free stage/environment	29.9789	31.1342	2	Hoogstraal, H. (1955). Bat ticks of the genus Argas (Ixodidea, Argasidae). The Subgenus Chiropterargas. Fieldiana: Zoology, vol.37: 579-600.
Chiropterargas confusus	Nycteris thebaica	30.0299	31.2611	1	Hoogstraal, H. (1955). Bat ticks of the genus Argas (Ixodidea, Argasidae). The Subgenus Chiropterargas. Fieldiana: Zoology, vol.37: 579-600.
Chiropterargas confusus	Otonycteris hemprichii	30.0299	31.2611	1	Hoogstraal, H. (1955). Bat ticks of the genus Argas (Ixodidea, Argasidae). The Subgenus Chiropterargas. Fieldiana: Zoology, vol.37: 579-600.
Chiropterargas confusus	Pipistrellus kuhlii	30.0663	31.2087	1	Morsy, T. A., Khalid, M. L., Bebars, M. A., & Abdel-Hamid, M. Y. (1986). Arthropod ectoparasites on some Egyptian bats. Journal of the Egyptian Society of Parasitology, 16(2), 525-529.
Chiropterargas confusus	Pipistrellus kuhlii	32.6178	44.0722	3	Mohammad, M. K. (1999). Species the soft tck genus Argas (Acarina, Ixodoidea) in Iraq. Bulletin of the Iraq Natural History Museum (P-ISSN: 1017-8678, E-ISSN: 2311-9799), 9(1), 131-135.
Chiropterargas confusus	Pipistrellus kuhlii	33.2761	44.3793	3	Mohammad, M. K. (1999). Species the soft tck genus Argas (Acarina, Ixodoidea) in Iraq. Bulletin of the Iraq Natural History Museum (P-ISSN: 1017-8678, E-ISSN: 2311-9799), 9(1), 131-135.
Chiropterargas confusus	Rhinolophus ferrumequinum	31.7683	35.2137	2	Theodor, O., & Costa, M. (1960). New species and new records of Argasidae from Israel. Observations on the rudimentary scutum and the respiratory system of the larvae of the Argasidae. Parasitology, 50(3-4), 365-386.
Chiropterargas confusus	Rhinopoma cystops	31.9241	35.7614	2	Benda, P., Lučan, R.K., Obuch, J., Reiter, A., Andreas, M., Bačkor, P., Bohnenstengel, T., Eid, E.K., Ševčík, M., Vallo, P. & Amr, Z.S. (2010) Bats (Mammalia: Chiroptera) of the Eastern Mediterranean and Middle East. Part 8. Bats of Jordan: fauna, ecology, echolocation, ectoparasites. Acta Societatis Zoologicae Bohemicae, 74, 185–353.
Chiropterargas confusus	Tadarida aegyptiaca	30.0299	31.2611	1	Hoogstraal, H. (1955). Bat ticks of the genus Argas (Ixodidea, Argasidae). The Subgenus Chiropterargas. Fieldiana: Zoology, vol.37: 579-600.
Chiropterargas confusus	Taphozous nudiventris	30.0299	31.2611	1	Hoogstraal, H. (1955). Bat ticks of the genus Argas (Ixodidea, Argasidae). The Subgenus Chiropterargas. Fieldiana: Zoology, vol.37: 579-600.
Chiropterargas confusus	Taphozous nudiventris	32.8745	35.5131	6	Theodor, O., & Costa, M. (1960). New species and new records of Argasidae from Israel. Observations on the rudimentary scutum and the respiratory system of the larvae of the Argasidae. Parasitology, 50(3-4), 365-386.
Chiropterargas confusus	Taphozous perforatus	25.6986	32.6386	1	Hoogstraal, H. (1955). Bat ticks of the genus Argas (Ixodidea, Argasidae). The Subgenus Chiropterargas. Fieldiana: Zoology, vol.37: 579-600.
Chiropterargas confusus	unknown	30.0474	31.0661	1	GBIF
Ornithodoros coniceps	Pipistrellus nathusii	36.8122	10.1904	1	Colas-Belcour (J.) (1929). Presence d’Ornithodoros coniceps en Tunisie. Arch. Inst. Pasteur Tunis, XVIII, (3-4), 265-267.
Ornithodoros sp.	Asellia tridens	33.3153	44.3659	1	Hubbard, C. A. (1955). Some ticks from Iraq. Ent News, 66(7), 189-91.
Ornithodoros tholozani	Rhinopoma microphyllum	32.7963	35.531	1	Theodor, O., & Costa, M. (1960). New species and new records of Argasidae from Israel. Observations on the rudimentary scutum and the respiratory system of the larvae of the Argasidae. Parasitology, 50(3-4), 365-386.
Reticulinasus salahi	Eptesicus serotinus	41.312	2.09594	1	Estrada-Peña, A., Sànchez-Acedo, C., Lopez, P. 1989. New data on the distribution of Ixodoidea in Spain, 4: First record of Ornithodoros (Reticulinasus) salahi Hoogstraal, 1953 (Acarina: Argasidae). Revista Iberica de Parasitologia (Spain). 49: 73-74.
Reticulinasus salahi	free stage/environment	30.0299	31.2611	1	Hoogstraal, H. (1953). Ornithodoros salahi sp. nov.(Ixodoidea, Argasidae) from the Cairo Citadel, with Notes on O. piriformis Warburton, 1918 and O. batuensis Hirst, 1929. The Journal of parasitology, 39(3), 256-263.
Reticulinasus salahi	free stage/environment	31.7683	35.2137	1	Leeson, H. S. (1956). Further Notes on the Geographical Distribution of Old World Species of Ornithodoros (Acarina). Bulletin of Entomological Research, 46(4), 747-748.
Reticulinasus salahi	Homo sapiens	30.0206	31.2301	1	Hoogstraal, H. (1953). Ornithodoros salahi sp. nov.(Ixodoidea, Argasidae) from the Cairo Citadel, with Notes on O. piriformis Warburton, 1918 and O. batuensis Hirst, 1929. The Journal of parasitology, 39(3), 256-263.
Reticulinasus salahi	Homo sapiens			2	Hoogstraal, H. (1985) Argasid and nuttallielid ticks as parasites and vectors. Advances in Parasitology, 24, 136–220.
Reticulinasus salahi	Homo sapiens	32.0555	34.7541	1	Péter, Á., Barti, L., Corduneanu, A., Hornok, S., Mihalca, A. D., & Sándor, A. D. (2021). First record of Ixodes simplex found on a human host, with a review of cases of human infestation by bat tick species occurring in Europe. Ticks and Tick-borne Diseases, 101722.
Reticulinasus salahi	Myotis spp.	31.838	36.8091	8	Saliba, E. K., Amr, Z. S., Wassef, H. Y., Hoogstraal, H., & Main, A. J. (1990). The ticks (Ixodoidea) of East Jordan and the West Bank. Dirasat ser. B (Pure and Applied Sciences) 17: 156-175.
Reticulinasus salahi	Rousettus aegyptiacus	30.0566	31.2186	1	Hoogstraal, H. (1953). Ornithodoros salahi sp. nov.(Ixodoidea, Argasidae) from the Cairo Citadel, with Notes on O. piriformis Warburton, 1918 and O. batuensis Hirst, 1929. The Journal of parasitology, 39(3), 256-263.
Reticulinasus salahi	Rousettus aegyptiacus	30.0299	31.2611	1	Hoogstraal, H. (1953). Ornithodoros salahi sp. nov.(Ixodoidea, Argasidae) from the Cairo Citadel, with Notes on O. piriformis Warburton, 1918 and O. batuensis Hirst, 1929. The Journal of parasitology, 39(3), 256-263.
Reticulinasus salahi	Rousettus aegyptiacus	30.0206	31.2301	1	Hoogstraal, H. (1953). Ornithodoros salahi sp. nov.(Ixodoidea, Argasidae) from the Cairo Citadel, with Notes on O. piriformis Warburton, 1918 and O. batuensis Hirst, 1929. The Journal of parasitology, 39(3), 256-263.
Reticulinasus salahi	Rousettus aegyptiacus	30.4167	30.3333	1	Hoogstraal, H. (1953). Ornithodoros salahi sp. nov.(Ixodoidea, Argasidae) from the Cairo Citadel, with Notes on O. piriformis Warburton, 1918 and O. batuensis Hirst, 1929. The Journal of parasitology, 39(3), 256-263.
Reticulinasus salahi	Rousettus aegyptiacus	32.1624	34.8447	1	Theodor, O., & Costa, M. (1960). New species and new records of Argasidae from Israel. Observations on the rudimentary scutum and the respiratory system of the larvae of the Argasidae. Parasitology, 50(3-4), 365-386.
Reticulinasus salahi	Rousettus aegyptiacus	31.7683	35.2137	1	Hoogstraal, H. (1953). Ornithodoros salahi sp. nov.(Ixodoidea, Argasidae) from the Cairo Citadel, with Notes on O. piriformis Warburton, 1918 and O. batuensis Hirst, 1929. The Journal of parasitology, 39(3), 256-263.
Reticulinasus salahi	Rousettus aegyptiacus	31.7683	35.2137	1	Leeson, H. S. (1956). Further Notes on the Geographical Distribution of Old World Species of Ornithodoros (Acarina). Bulletin of Entomological Research, 46(4), 747-748.
Reticulinasus salahi	Rousettus aegyptiacus	31.9241	35.7614	6	Benda, P., Lučan, R.K., Obuch, J., Reiter, A., Andreas, M., Bačkor, P., Bohnenstengel, T., Eid, E.K., Ševčík, M., Vallo, P. & Amr, Z.S. (2010) Bats (Mammalia: Chiroptera) of the Eastern Mediterranean and Middle East. Part 8. Bats of Jordan: fauna, ecology, echolocation, ectoparasites. Acta Societatis Zoologicae Bohemicae, 74, 185–353.
Reticulinasus salahi	Rousettus egyptiacus	32.0555	34.7541	10	Sándor, A.D., A. Corduneanu, Á. Péter, A.D. Mihalca, L. Barti, I. Csősz, K. Szőke, S. Hornok (2019) Bats and ticks: Host selection and seasonality of bat-specialist ticks in Eastern Europe. Parasites & Vectors 12: 605. ndor et al. 2019
Reticulinasus salahi	Taphozous perforatus	30.0323	31.2562	1	Hoogstraal, H. (1953). Ornithodoros salahi sp. nov.(Ixodoidea, Argasidae) from the Cairo Citadel, with Notes on O. piriformis Warburton, 1918 and O. batuensis Hirst, 1929. The Journal of parasitology, 39(3), 256-263.
Reticulinasus salahi	unknown	30.06	31.25	1	GBIF
Secretargas transgariepinus	Chiroptera spp.	37.6078	14.3898	1	Iori A., Di Giulio A., De Felici S. Zecche d'Italia. Vol 6 serie Mappe Parassitologiche . 2005
Secretargas transgariepinus	Chiroptera spp.	45.0522	7.51539	1	Iori A., Di Giulio A., De Felici S. Zecche d'Italia. Vol 6 serie Mappe Parassitologiche . 2005
Secretargas transgariepinus	Eptesicus isabellinus	27.8063	-5.72998	1	D'Amico Gianluca pers com.
Secretargas transgariepinus	Eptesicus isabellinus	36.3082	2.229	4	Beaucournu J. C., Clerc B (1968). Argas (Secretargas) transgariepinus White, 1846, tique nouvelle pour la France et l’Algerie. Vie et Millieu 19: 233-236.
Secretargas transgariepinus	Eptesicus isabellinus	36.7135	4.0473	5	Lanza, B. 1999. I parassiti dei pipistrelli (Mammalia, Chiroptera) della fauna italiana (Vol. 30). Museo regionale di scienze naturali. 318 pp.
Secretargas transgariepinus	Eptesicus isabellinus	35.6456	6.25339	2	Lanza, B. 1999. I parassiti dei pipistrelli (Mammalia, Chiroptera) della fauna italiana (Vol. 30). Museo regionale di scienze naturali. 318 pp.
Secretargas transgariepinus	Eptesicus isabellinus	35.7867	6.36105	4	Lanza, B. 1999. I parassiti dei pipistrelli (Mammalia, Chiroptera) della fauna italiana (Vol. 30). Museo regionale di scienze naturali. 318 pp.
Secretargas transgariepinus	Eptesicus isabellinus	35.7867	6.36105	2	Lanza, B. 1999. I parassiti dei pipistrelli (Mammalia, Chiroptera) della fauna italiana (Vol. 30). Museo regionale di scienze naturali. 318 pp.
Secretargas transgariepinus	Eptesicus serotinus	41.3858	2.17577	1	Estrada-Peña, A., Peribanez-Lopez, M. A., Sanchez-Acedo, C., Balcells-Rocamora, E., & Serra-Cobo, J. (1989). Distribution and faunal composition in north and northeast of Spain of some mites and ticks parasitic on Chiroptera (Spinturnicidae, Macronyssidae, Ixodidae, and Argasidae). Acarologia.
Secretargas transgariepinus	Eptesicus serotinus	42.8338	2.9193	12	Beaucournu J. C., Clerc B (1968). Argas (Secretargas) transgariepinus White, 1846, tique nouvelle pour la France et l’Algerie. Vie et Millieu 19: 233-236.
Secretargas transgariepinus	Eptesicus serotinus	43.0036	6.39443	3	Medard, P., Guiguen C., Beaucournu (2001) Nouvelle recoltes d’Argas transgariepinus White, 1846, tique de chiropteres (Acarina – Ixodoidea – Argasidae) en France et au Maroc. Sci Rep Port Cros Natl Park, Fr. Notes Breves 18: 221-226.
Secretargas transgariepinus	Eptesicus serotinus	44.3168	8.39649	1	Starkoff, O. (1958). Ixodoidea d'Italia. Ed. Il Pensiero Scientifico, Roma p. 1-385.
Secretargas transgariepinus	Eptesicus serotinus	43.5482	10.8596	1	Starkoff, O. (1958). Ixodoidea d'Italia. Ed. Il Pensiero Scientifico, Roma p. 1-385.
Secretargas transgariepinus	free stage/environment	36.3082	2.229	1	Beaucournu J. C., Clerc B (1968). Argas (Secretargas) transgariepinus White, 1846, tique nouvelle pour la France et l’Algerie. Vie et Millieu 19: 233-236.
Secretargas transgariepinus	free stage/environment	43.7696	11.2558	1	Starkoff, O. (1958). Ixodoidea d'Italia. Ed. Il Pensiero Scientifico, Roma p. 1-385.
Secretargas transgariepinus	free stage/environment	45.4401	9.2138	1	Lanza, B. 1999. I parassiti dei pipistrelli (Mammalia, Chiroptera) della fauna italiana (Vol. 30). Museo regionale di scienze naturali. 318 pp.
Secretargas transgariepinus	free stage/environment	37.9309	12.5502	2	https://www.naturamediterraneo.com/Forum/pop_printer_friendly.asp?TOPIC_ID=66776
Secretargas transgariepinus	free stage/environment	45.0703	7.68686	1	Starkoff, O. (1958). Ixodoidea d'Italia. Ed. Il Pensiero Scientifico, Roma p. 1-385.
Secretargas transgariepinus	Homo sapiens			1	Berlese, A. 1913. Sopra una specie di Argas nuova perl'ltalia. Redia 9: 118-9.
Secretargas transgariepinus	Homo sapiens			1	Hoogstraal, H. (1957). Bat ticks of the genus Argas (Ixodoidea, Argasidae) 2. Secretargas new subgenus and A. transgariepinus white, 1846, its adult and immature stages; with a definition of the subgenus Argas. Annals of the Entomological Society of America 50: 544-549.
Secretargas transgariepinus	Homo sapiens	43.1107	12.3908	1	Principato, M. Prima segnalazione di Argas transgariepinus (Acari Argasidae) in Umbria, quale possibile causa di dermatite nell’oumo. Atti XIX Congresso nazionale italiano di Entomologia, Catania 10-15 giugno 2002. p. 1153-1157.
Secretargas transgariepinus	Homo sapiens			1	Starkoff, O. (1958). Ixodoidea d'Italia. Ed. Il Pensiero Scientifico, Roma p. 1-385.
Secretargas transgariepinus	Hypsugo savii	38.3026	-2.58949	1	Juan Quetglas pers com.
Secretargas transgariepinus	Hypsugo savii	42.562	2.86669	4	Medard, P., Guiguen C., Beaucournu (2001) Nouvelle recoltes d’Argas transgariepinus White, 1846, tique de chiropteres (Acarina – Ixodoidea – Argasidae) en France et au Maroc. Sci Rep Port Cros Natl Park, Fr. Notes Breves 18: 221-226.
Secretargas transgariepinus	Hypsugo savii	42.8338	2.9193	3	Medard, P., Guiguen C., Beaucournu (2001) Nouvelle recoltes d’Argas transgariepinus White, 1846, tique de chiropteres (Acarina – Ixodoidea – Argasidae) en France et au Maroc. Sci Rep Port Cros Natl Park, Fr. Notes Breves 18: 221-226.
Secretargas transgariepinus	Hypsugo savii	43.0036	6.39443	25	Medard, P., Guiguen C., Beaucournu (2001) Nouvelle recoltes d’Argas transgariepinus White, 1846, tique de chiropteres (Acarina – Ixodoidea – Argasidae) en France et au Maroc. Sci Rep Port Cros Natl Park, Fr. Notes Breves 18: 221-226.
Secretargas transgariepinus	Hypsugo savii	43.0036	6.39443	15	Medard, P., Guiguen C., Beaucournu (2001) Nouvelle recoltes d’Argas transgariepinus White, 1846, tique de chiropteres (Acarina – Ixodoidea – Argasidae) en France et au Maroc. Sci Rep Port Cros Natl Park, Fr. Notes Breves 18: 221-226.
Secretargas transgariepinus	Hypsugo savii	43.3172	2.86898	1	Medard, P., Guiguen C., Beaucournu (2001) Nouvelle recoltes d’Argas transgariepinus White, 1846, tique de chiropteres (Acarina – Ixodoidea – Argasidae) en France et au Maroc. Sci Rep Port Cros Natl Park, Fr. Notes Breves 18: 221-226.
Secretargas transgariepinus	Hypsugo savii	37.0755	15.2866	2	Hoogstraal, H. (1957). Bat ticks of the genus Argas (Ixodoidea, Argasidae) 2. Secretargas new subgenus and A. transgariepinus white, 1846, its adult and immature stages; with a definition of the subgenus Argas. Annals of the Entomological Society of America 50: 544-549.
Secretargas transgariepinus	Hypsugo savii	31.9272	-4.42827	1	Medard, P., Guiguen C., Beaucournu (2001) Nouvelle recoltes d’Argas transgariepinus White, 1846, tique de chiropteres (Acarina – Ixodoidea – Argasidae) en France et au Maroc. Sci Rep Port Cros Natl Park, Fr. Notes Breves 18: 221-226.
Secretargas transgariepinus	Myotis emarginatus	43.0036	6.39443	7	Medard, P., Guiguen C., Beaucournu (2001) Nouvelle recoltes d’Argas transgariepinus White, 1846, tique de chiropteres (Acarina – Ixodoidea – Argasidae) en France et au Maroc. Sci Rep Port Cros Natl Park, Fr. Notes Breves 18: 221-226.
Secretargas transgariepinus	Myotis myotis	41.6553	12.9896	1	Starkoff, O. (1958). Ixodoidea d'Italia. Ed. Il Pensiero Scientifico, Roma p. 1-385.
Secretargas transgariepinus	Myotis mystacinus	33.0362	-3.99727	4	Bailly-Choumara, H., Morel, P. C., & Pérez, C. (1980). Deuxième contribution au catalogue des tiques du Maroc. Bulletin de l’Institut Scientifique, 4, 1-12.
Secretargas transgariepinus	Otonycteris hemprichii	29.9804	31.1345	1	Hoogstraal, H. (1957). Bat ticks of the genus Argas (Ixodoidea, Argasidae) 2. Secretargas new subgenus and A. transgariepinus white, 1846, its adult and immature stages; with a definition of the subgenus Argas. Annals of the Entomological Society of America 50: 544-549.
Secretargas transgariepinus	Pipistrellus nathusii	47.1341	8.19336	2	Aeschlimann, A., & Büttiker, W. (1975). Importations de Tiques en Suisse (Acarina Ixodoidea). Bulletin de la Société Entomologique Suisse, 48(1), 69-75.
Secretargas transgariepinus	Pipistrellus sp.	41.9028	12.4964	1	Lanza, B. 1999. I parassiti dei pipistrelli (Mammalia, Chiroptera) della fauna italiana (Vol. 30). Museo regionale di scienze naturali. 318 pp.
Secretargas transgariepinus	Plecotus austriacus	44.1965	0.919429	3	Medard, P., Guiguen C., Beaucournu (2001) Nouvelle recoltes d’Argas transgariepinus White, 1846, tique de chiropteres (Acarina – Ixodoidea – Argasidae) en France et au Maroc. Sci Rep Port Cros Natl Park, Fr. Notes Breves 18: 221-226.
Secretargas transgariepinus	Plecotus austriacus	42.8338	2.9193	2	Beaucournu J. C., Clerc B (1968). Argas (Secretargas) transgariepinus White, 1846, tique nouvelle pour la France et l’Algerie. Vie et Millieu 19: 233-236.
Secretargas transgariepinus	Plecotus austriacus	43.0036	6.39443	1	Medard, P., Guiguen C., Beaucournu (2001) Nouvelle recoltes d’Argas transgariepinus White, 1846, tique de chiropteres (Acarina – Ixodoidea – Argasidae) en France et au Maroc. Sci Rep Port Cros Natl Park, Fr. Notes Breves 18: 221-226.
Secretargas transgariepinus	Plecotus austriacus	43.0036	6.39443	11	Medard, P., Guiguen C., Beaucournu (2001) Nouvelle recoltes d’Argas transgariepinus White, 1846, tique de chiropteres (Acarina – Ixodoidea – Argasidae) en France et au Maroc. Sci Rep Port Cros Natl Park, Fr. Notes Breves 18: 221-226.
Secretargas transgariepinus	Plecotus austriacus	43.0036	6.39443	9	Medard, P., Guiguen C., Beaucournu (2001) Nouvelle recoltes d’Argas transgariepinus White, 1846, tique de chiropteres (Acarina – Ixodoidea – Argasidae) en France et au Maroc. Sci Rep Port Cros Natl Park, Fr. Notes Breves 18: 221-226.
Secretargas transgariepinus	Plecotus austriacus	43.0036	6.39443	76	Medard, P., Guiguen C., Beaucournu (2001) Nouvelle recoltes d’Argas transgariepinus White, 1846, tique de chiropteres (Acarina – Ixodoidea – Argasidae) en France et au Maroc. Sci Rep Port Cros Natl Park, Fr. Notes Breves 18: 221-226.
Secretargas transgariepinus	Plecotus austriacus	43.0036	6.39443	1	Medard, P., Guiguen C., Beaucournu (2001) Nouvelle recoltes d’Argas transgariepinus White, 1846, tique de chiropteres (Acarina – Ixodoidea – Argasidae) en France et au Maroc. Sci Rep Port Cros Natl Park, Fr. Notes Breves 18: 221-226.
Secretargas transgariepinus	Plecotus christii	29.5577	34.9519	1	Theodor, O., & Costa, M. (1960). New species and new records of Argasidae from Israel. Observations on the rudimentary scutum and the respiratory system of the larvae of the Argasidae. Parasitology, 50(3-4), 365-386.
Secretargas transgariepinus	Rhinolophus ferrumequinum	40.6481	22.9596	1	Hoogstraal, H. (1985) Argasid and nuttallielid ticks as parasites and vectors. Advances in Parasitology, 24, 136–220.
Secretargas transgariepinus	Rhinolophus ferrumequinum	41.6553	12.9895	1	Starkoff, O. (1958). Ixodoidea d'Italia. Ed. Il Pensiero Scientifico, Roma p. 1-385.
Secretargas transgariepinus	Rhinopoma cystops	30.0474	31.0661	1	Varma, M. G. R., & Converse, J. D. (1976). Keterah virus infections in four species of Argas ticks (Ixodoidea: Argasidae). Journal of medical entomology, 13(1), 65-70.
Secretargas transgariepinus	Rhinopoma cystops	29.9804	31.1345	1	Hoogstraal, H. (1957). Bat ticks of the genus Argas (Ixodoidea, Argasidae) 2. Secretargas new subgenus and A. transgariepinus white, 1846, its adult and immature stages; with a definition of the subgenus Argas. Annals of the Entomological Society of America 50: 544-549.
Secretargas transgariepinus	unknown	29.85	31.23	1	GBIF
Secretargas transgariepinus	unknown	40.3512	-1.09105	1	Hoogstraal, H. (1957). Bat ticks of the genus Argas (Ixodoidea, Argasidae) 2. Secretargas new subgenus and A. transgariepinus white, 1846, its adult and immature stages; with a definition of the subgenus Argas. Annals of the Entomological Society of America 50: 544-549.
Secretargas transgariepinus	unknown	40.9885	-0.038298	1	Keirans, J. E. (1985). George Henry Falkiner Nuttall and the Nuttall tick catalogue. Un St Dep Agric. Agric Res Ser Misc Pub (1438).
Secretargas transgariepinus	unknown	37.8004	14.2394	1	Estrada-Peña, A., Mihalca, A. D., & Petney, T. N. (Eds.). (2018). Ticks of Europe and North Africa: a guide to species identification. Springer.
Secretargas transgariepinus	unknown	41.6143	12.9936	1	Estrada-Peña, A., Mihalca, A. D., & Petney, T. N. (Eds.). (2018). Ticks of Europe and North Africa: a guide to species identification. Springer.
Secretargas transgariepinus	unknown	43.1972	11.3216	1	Estrada-Peña, A., Mihalca, A. D., & Petney, T. N. (Eds.). (2018). Ticks of Europe and North Africa: a guide to species identification. Springer.
Secretargas transgariepinus	unknown	44.5005	8.69678	1	Estrada-Peña, A., Mihalca, A. D., & Petney, T. N. (Eds.). (2018). Ticks of Europe and North Africa: a guide to species identification. Springer.
Secretargas transgariepinus	unknown	44.8077	7.45484	1	Estrada-Peña, A., Mihalca, A. D., & Petney, T. N. (Eds.). (2018). Ticks of Europe and North Africa: a guide to species identification. Springer.
